# Supplementary material for: High-Throughput Sequencing Identifies MicroRNAs from Posterior Intestine of Loach (Misgurnus anguillicaudatus) and Their Response to Intestinal Air-Breathing Inhibition
Source: PLoS One. 2016 Feb 12;11(2):e0149123. doi: 10.1371/journal.pone.0149123 (PMC4752256; doi:10.1371/journal.pone.0149123)
Supplement: S2 Table — (XLS) [file pone.0149123.s002.xls]

## Sheet: Targets
S2 Table Prediction of target genes for differently expressed miRNAs between the normal and inhibited group
man-miR-124	man-miR-1260	man-miR-135	man-miR-155	man-miR-182	man-miR-1827	man-miR-206	man-miR-222	man-miR-276	man-miR-2779	man-miR-3150	man-miR-34	man-miR-3963	man-miR-459	man-miR-489	man-miR-6087	man-miR-6240	man-miR-6937	man-miR-7132	man-miR-723	man-miR-725	man-miR-726	man-miR-735	man-miR-7547	man-miR-7548	man-miR-7704	man-miR-9226	man-miR-9277	man-miR-96	man-novel-13-3p	man-novel-1-3p	man-novel-20-3p	man-novel-23-3p	man-novel-28-3p	man-novel-32-5p	man-novel-36-5p	man-novel-41-3p	man-novel-42-5p	man-novel-4-3p	man-novel-50-3p	man-novel-52-5p	man-novel-53-5p	man-novel-5-3p	man-novel-58-3p	man-novel-61-5p	man-novel-71-5p	man-novel-81-3p
c100010.graph_c0	c100011.graph_c0	c100004.graph_c0	c10004.graph_c0	c100017.graph_c0	c100020.graph_c0	c100013.graph_c0	c100026.graph_c0	c100034.graph_c0	c100065.graph_c0	c100307.graph_c0	c100016.graph_c0	c100058.graph_c0	c100057.graph_c0	c100010.graph_c0	c100004.graph_c0	c100065.graph_c1	c100337.graph_c0	c100032.graph_c0	c100010.graph_c0	c100039.graph_c0	c100024.graph_c0	c100019.graph_c0	c100064.graph_c0	c100083.graph_c0	c100069.graph_c0	c100152.graph_c0	c100021.graph_c0	c100020.graph_c0	c100018.graph_c0	c100017.graph_c0	c100050.graph_c0	c100024.graph_c0	c100083.graph_c0	c100011.graph_c0	c100100.graph_c0	c100023.graph_c0	c100032.graph_c0	c100175.graph_c0	c100175.graph_c0	c100023.graph_c0	c100008.graph_c0	c100050.graph_c0	c100002.graph_c0	c100009.graph_c0	c100065.graph_c0	c100009.graph_c0
c100117.graph_c0	c100024.graph_c0	c100067.graph_c0	c100079.graph_c0	c100019.graph_c0	c100024.graph_c0	c100024.graph_c0	c100097.graph_c0	c100053.graph_c0	c100090.graph_c0	c100616.graph_c0	c100076.graph_c0	c100062.graph_c0	c100126.graph_c0	c100060.graph_c0	c100026.graph_c0	c100119.graph_c0	c100426.graph_c0	c100083.graph_c0	c100028.graph_c0	c100040.graph_c0	c100052.graph_c0	c100043.graph_c0	c100065.graph_c0	c100094.graph_c0	c100152.graph_c0	c100280.graph_c0	c100062.graph_c0	c100024.graph_c0	c100057.graph_c0	c100075.graph_c0	c100091.graph_c0	c100048.graph_c0	c100094.graph_c0	c100013.graph_c0	c100136.graph_c1	c100088.graph_c0	c10004.graph_c0	c100321.graph_c0	c100321.graph_c0	c100057.graph_c0	c100020.graph_c0	c100091.graph_c0	c100008.graph_c0	c100026.graph_c0	c100225.graph_c1	c100021.graph_c0
c100180.graph_c0	c100065.graph_c1	c100084.graph_c0	c100212.graph_c0	c100021.graph_c0	c100034.graph_c0	c100040.graph_c0	c100107.graph_c1	c100084.graph_c0	c100107.graph_c0	c100767.graph_c0	c100199.graph_c0	c100064.graph_c0	c100168.graph_c0	c100064.graph_c0	c100031.graph_c0	c100139.graph_c0	c100460.graph_c0	c100230.graph_c0	c100029.graph_c0	c100079.graph_c0	c100057.graph_c0	c100065.graph_c1	c100083.graph_c0	c100196.graph_c0	c100159.graph_c0	c100319.graph_c0	c100068.graph_c0	c100065.graph_c1	c100067.graph_c0	c100103.graph_c0	c100106.graph_c0	c100080.graph_c0	c100115.graph_c0	c100017.graph_c0	c100147.graph_c0	c100278.graph_c0	c100079.graph_c0	c100454.graph_c0	c100454.graph_c0	c100067.graph_c0	c100057.graph_c0	c100106.graph_c0	c100026.graph_c0	c100040.graph_c0	c100228.graph_c0	c100063.graph_c0
c100194.graph_c0	c100072.graph_c0	c100096.graph_c0	c100223.graph_c0	c100024.graph_c0	c100096.graph_c0	c100042.graph_c0	c100110.graph_c0	c100134.graph_c0	c100224.graph_c0	c100776.graph_c0	c100207.graph_c0	c100077.graph_c0	c100184.graph_c1	c100067.graph_c0	c100118.graph_c0	c100155.graph_c0	c100499.graph_c0	c100240.graph_c0	c100039.graph_c0	c100124.graph_c0	c100101.graph_c1	c100076.graph_c0	c100106.graph_c0	c100243.graph_c1	c100244.graph_c1	c100339.graph_c0	c100075.graph_c0	c100084.graph_c0	c100098.graph_c0	c100107.graph_c0	c100175.graph_c0	c100086.graph_c0	c100127.graph_c0	c100043.graph_c0	c100214.graph_c0	c100297.graph_c0	c100107.graph_c1	c100690.graph_c0	c100690.graph_c0	c100077.graph_c0	c100073.graph_c0	c100175.graph_c0	c100039.graph_c0	c100051.graph_c0	c100439.graph_c0	c100064.graph_c0
c100237.graph_c0	c100085.graph_c0	c100097.graph_c0	c100249.graph_c0	c100052.graph_c0	c100115.graph_c0	c100060.graph_c0	c100173.graph_c0	c100158.graph_c0	c100296.graph_c0	c100793.graph_c0	c100239.graph_c0	c100083.graph_c0	c100203.graph_c0	c100117.graph_c0	c100131.graph_c0	c100321.graph_c0	c100513.graph_c0	c100378.graph_c0	c100049.graph_c0	c100150.graph_c0	c100106.graph_c0	c100077.graph_c0	c100117.graph_c0	c100302.graph_c0	c100279.graph_c0	c100374.graph_c0	c100091.graph_c0	c100094.graph_c0	c100132.graph_c1	c100129.graph_c0	c100182.graph_c0	c100103.graph_c0	c100155.graph_c0	c100054.graph_c0	c100216.graph_c0	c100306.graph_c0	c100182.graph_c0	c100692.graph_c1	c100692.graph_c1	c100100.graph_c0	c100139.graph_c0	c100182.graph_c0	c100054.graph_c0	c100073.graph_c0	c100483.graph_c0	c100080.graph_c0
c100279.graph_c0	c100119.graph_c0	c100150.graph_c0	c100414.graph_c0	c100094.graph_c0	c100125.graph_c1	c100072.graph_c0	c100180.graph_c0	c100189.graph_c0	c100318.graph_c0	c100926.graph_c1	c100241.graph_c0	c100091.graph_c0	c100219.graph_c0	c100132.graph_c1	c100237.graph_c0	c100423.graph_c0	c100547.graph_c0	c100394.graph_c0	c100052.graph_c0	c100157.graph_c0	c100108.graph_c0	c100094.graph_c0	c100143.graph_c0	c100357.graph_c0	c100286.graph_c2	c100483.graph_c0	c100123.graph_c0	c100108.graph_c0	c100168.graph_c0	c100138.graph_c0	c100237.graph_c0	c100104.graph_c0	c100182.graph_c0	c100057.graph_c0	c100229.graph_c0	c100314.graph_c0	c100185.graph_c0	c100724.graph_c0	c100724.graph_c0	c100107.graph_c1	c100158.graph_c0	c100237.graph_c0	c100068.graph_c0	c100077.graph_c0	c100534.graph_c0	c100086.graph_c0
c100454.graph_c0	c100169.graph_c1	c100172.graph_c0	c100461.graph_c0	c100107.graph_c0	c100158.graph_c0	c100098.graph_c0	c100231.graph_c0	c100199.graph_c0	c100322.graph_c0	c100994.graph_c0	c100282.graph_c0	c100105.graph_c0	c100225.graph_c0	c100161.graph_c0	c100272.graph_c0	c100490.graph_c0	c100604.graph_c0	c100452.graph_c0	c100064.graph_c0	c100169.graph_c1	c100139.graph_c0	c100129.graph_c0	c100169.graph_c1	c100422.graph_c1	c100293.graph_c0	c100939.graph_c0	c100126.graph_c0	c100129.graph_c0	c100216.graph_c0	c100139.graph_c0	c100255.graph_c0	c100120.graph_c0	c100199.graph_c0	c100065.graph_c1	c100244.graph_c1	c100344.graph_c0	c100223.graph_c0	c100730.graph_c0	c100730.graph_c0	c100115.graph_c0	c100174.graph_c0	c100255.graph_c0	c100083.graph_c0	c100088.graph_c0	c100658.graph_c0	c100097.graph_c0
c100478.graph_c0	c100185.graph_c0	c100177.graph_c0	c100499.graph_c0	c100126.graph_c0	c100166.graph_c0	c100116.graph_c0	c100248.graph_c0	c100244.graph_c1	c100404.graph_c0	c101120.graph_c0	c100284.graph_c0	c100138.graph_c0	c100247.graph_c1	c100187.graph_c0	c100275.graph_c0	c100680.graph_c0	c100692.graph_c1	c100457.graph_c0	c100067.graph_c0	c100174.graph_c0	c100194.graph_c0	c100159.graph_c0	c100222.graph_c0	c100497.graph_c0	c100313.graph_c1	c100973.graph_c1	c100142.graph_c0	c100169.graph_c1	c100226.graph_c0	c100176.graph_c0	c100262.graph_c0	c100155.graph_c0	c100237.graph_c0	c100085.graph_c0	c100249.graph_c0	c100348.graph_c0	c100243.graph_c1	c100876.graph_c0	c100876.graph_c0	c100139.graph_c0	c100176.graph_c0	c100262.graph_c0	c100090.graph_c0	c100100.graph_c0	c100770.graph_c0	c100098.graph_c0
c100495.graph_c0	c100206.graph_c0	c100199.graph_c0	c100523.graph_c0	c100131.graph_c0	c100169.graph_c1	c100129.graph_c0	c100355.graph_c0	c100248.graph_c0	c100434.graph_c0	c101182.graph_c0	c100290.graph_c1	c100222.graph_c0	c100269.graph_c0	c100272.graph_c0	c100294.graph_c0	c100700.graph_c0	c100800.graph_c1	c100566.graph_c0	c100076.graph_c0	c100208.graph_c0	c100289.graph_c0	c100182.graph_c0	c100229.graph_c0	c100549.graph_c0	c100399.graph_c0	c100995.graph_c0	c100158.graph_c0	c100174.graph_c0	c100230.graph_c0	c100211.graph_c0	c100263.graph_c0	c100157.graph_c0	c100247.graph_c1	c100088.graph_c0	c100271.graph_c0	c100364.graph_c0	c100288.graph_c2	c100953.graph_c0	c100953.graph_c0	c100157.graph_c0	c100213.graph_c0	c100263.graph_c0	c100108.graph_c0	c100117.graph_c0	c100777.graph_c0	c100104.graph_c0
c100545.graph_c0	c100211.graph_c0	c100227.graph_c0	c100561.graph_c0	c100156.graph_c0	c100175.graph_c0	c100152.graph_c0	c100427.graph_c0	c100250.graph_c0	c100438.graph_c0	c101213.graph_c0	c100297.graph_c0	c100228.graph_c0	c100278.graph_c0	c100285.graph_c1	c100376.graph_c0	c100767.graph_c0	c100860.graph_c0	c100788.graph_c1	c100077.graph_c0	c100235.graph_c0	c100297.graph_c0	c100196.graph_c0	c100243.graph_c1	c100729.graph_c0	c100407.graph_c0	c101128.graph_c0	c100172.graph_c0	c100189.graph_c0	c100238.graph_c0	c100221.graph_c0	c100286.graph_c1	c100163.graph_c0	c100275.graph_c0	c100098.graph_c0	c100275.graph_c0	c100367.graph_c0	c100401.graph_c1	c101002.graph_c0	c101002.graph_c0	c100200.graph_c2	c100237.graph_c0	c100286.graph_c1	c100117.graph_c0	c100131.graph_c0	c100877.graph_c0	c100110.graph_c0
c100551.graph_c0	c100228.graph_c0	c100232.graph_c0	c100649.graph_c0	c100183.graph_c0	c100180.graph_c0	c100248.graph_c0	c100584.graph_c0	c100269.graph_c0	c100455.graph_c0	c101276.graph_c0	c100351.graph_c0	c100235.graph_c0	c100283.graph_c1	c100303.graph_c0	c100479.graph_c0	c100777.graph_c0	c100994.graph_c0	c100807.graph_c0	c100094.graph_c0	c100237.graph_c0	c100359.graph_c0	c100237.graph_c0	c100263.graph_c0	c100740.graph_c0	c100439.graph_c0	c101167.graph_c0	c100180.graph_c0	c100234.graph_c0	c100265.graph_c0	c100223.graph_c0	c100386.graph_c0	c100169.graph_c0	c100328.graph_c0	c100113.graph_c0	c100315.graph_c0	c100408.graph_c0	c100427.graph_c0	c101109.graph_c0	c101109.graph_c0	c100228.graph_c0	c100319.graph_c0	c100386.graph_c0	c100132.graph_c0	c100146.graph_c1	c101053.graph_c0	c100116.graph_c0
c100604.graph_c0	c100246.graph_c0	c100243.graph_c1	c100683.graph_c0	c100202.graph_c0	c100184.graph_c1	c100251.graph_c1	c100604.graph_c0	c100284.graph_c0	c100576.graph_c0	c101512.graph_c0	c100379.graph_c0	c100254.graph_c0	c100296.graph_c0	c100311.graph_c0	c100566.graph_c0	c100804.graph_c0	c101040.graph_c0	c100815.graph_c0	c100098.graph_c0	c100238.graph_c0	c100478.graph_c0	c100255.graph_c0	c100401.graph_c1	c100804.graph_c0	c100454.graph_c0	c101234.graph_c0	c100184.graph_c1	c100238.graph_c0	c100304.graph_c0	c100224.graph_c0	c100454.graph_c0	c100178.graph_c0	c100404.graph_c0	c100119.graph_c0	c100340.graph_c0	c100445.graph_c0	c100443.graph_c0	c101119.graph_c0	c101119.graph_c0	c100232.graph_c0	c100328.graph_c0	c100454.graph_c0	c100152.graph_c0	c100155.graph_c0	c101066.graph_c0	c100132.graph_c1
c100671.graph_c0	c100264.graph_c1	c100300.graph_c0	c100703.graph_c0	c100222.graph_c0	c100189.graph_c0	c100255.graph_c0	c100663.graph_c0	c100317.graph_c0	c100584.graph_c0	c101535.graph_c0	c100390.graph_c0	c100288.graph_c2	c100297.graph_c0	c100331.graph_c0	c100605.graph_c0	c100822.graph_c0	c101190.graph_c0	c100840.graph_c0	c100117.graph_c0	c100248.graph_c0	c100571.graph_c0	c100265.graph_c0	c100454.graph_c0	c101024.graph_c0	c100488.graph_c0	c101256.graph_c0	c100228.graph_c0	c100277.graph_c0	c100314.graph_c0	c100229.graph_c0	c100543.graph_c0	c100180.graph_c0	c100445.graph_c0	c100125.graph_c1	c100366.graph_c0	c100495.graph_c0	c100462.graph_c0	c10112.graph_c0	c10112.graph_c0	c100250.graph_c0	c100380.graph_c0	c100543.graph_c0	c100159.graph_c0	c100177.graph_c0	c101348.graph_c0	c100138.graph_c0
c100698.graph_c0	c100345.graph_c0	c100311.graph_c0	c100705.graph_c0	c100278.graph_c0	c100202.graph_c0	c100258.graph_c0	c100720.graph_c0	c100337.graph_c0	c100682.graph_c0	c101813.graph_c1	c100406.graph_c0	c100303.graph_c0	c100314.graph_c0	c100332.graph_c0	c100609.graph_c0	c101007.graph_c1	c101357.graph_c0	c100899.graph_c0	c100124.graph_c0	c100306.graph_c0	c100605.graph_c0	c100269.graph_c0	c100479.graph_c0	c101050.graph_c0	c100526.graph_c0	c101305.graph_c0	c100234.graph_c0	c100305.graph_c1	c100335.graph_c0	c100266.graph_c0	c100564.graph_c1	c100203.graph_c0	c100452.graph_c0	c100129.graph_c0	c100422.graph_c1	c100517.graph_c1	c100506.graph_c0	c101293.graph_c0	c101293.graph_c0	c100277.graph_c0	c100417.graph_c0	c100564.graph_c1	c100173.graph_c0	c100178.graph_c0	c101521.graph_c0	c100139.graph_c0
c100796.graph_c0	c100380.graph_c0	c100352.graph_c0	c100749.graph_c0	c100297.graph_c0	c100223.graph_c0	c100263.graph_c0	c100759.graph_c0	c100346.graph_c0	c100730.graph_c0	c101906.graph_c0	c100520.graph_c0	c100305.graph_c1	c100348.graph_c0	c100346.graph_c0	c100655.graph_c0	c101063.graph_c0	c101406.graph_c0	c100903.graph_c0	c100152.graph_c0	c100314.graph_c0	c100616.graph_c0	c100302.graph_c0	c100497.graph_c0	c101208.graph_c0	c100531.graph_c0	c101322.graph_c0	c100264.graph_c1	c100306.graph_c0	c100351.graph_c0	c100361.graph_c0	c100635.graph_c0	c100224.graph_c0	c100465.graph_c0	c100139.graph_c0	c100423.graph_c0	c100525.graph_c0	c100510.graph_c0	c101395.graph_c0	c101395.graph_c0	c100279.graph_c0	c100445.graph_c0	c100635.graph_c0	c100193.graph_c0	c100224.graph_c0	c101546.graph_c0	c100161.graph_c0
c100878.graph_c0	c100408.graph_c0	c100356.graph_c0	c100788.graph_c1	c100302.graph_c0	c100229.graph_c0	c100280.graph_c0	c100783.graph_c0	c100347.graph_c0	c100736.graph_c0	c102245.graph_c0	c100527.graph_c0	c100306.graph_c0	c100426.graph_c0	c100348.graph_c0	c100682.graph_c0	c101224.graph_c0	c101557.graph_c0	c100938.graph_c0	c100159.graph_c0	c100348.graph_c0	c100701.graph_c0	c100376.graph_c0	c100500.graph_c0	c101226.graph_c0	c100584.graph_c0	c101494.graph_c0	c100268.graph_c0	c100319.graph_c0	c100423.graph_c0	c100367.graph_c0	c100724.graph_c0	c100241.graph_c0	c100482.graph_c0	c100155.graph_c0	c100424.graph_c0	c100542.graph_c0	c100534.graph_c0	c101421.graph_c0	c101421.graph_c0	c100305.graph_c1	c100451.graph_c0	c100724.graph_c0	c100196.graph_c0	c100247.graph_c1	c101568.graph_c0	c100224.graph_c0
c100926.graph_c0	c100427.graph_c0	c100362.graph_c1	c100824.graph_c0	c100304.graph_c0	c100234.graph_c0	c100299.graph_c0	c100836.graph_c0	c100352.graph_c0	c100802.graph_c0	c102434.graph_c0	c100574.graph_c0	c100323.graph_c0	c100456.graph_c1	c100355.graph_c0	c100776.graph_c0	c101370.graph_c0	c101626.graph_c0	c100940.graph_c0	c100161.graph_c0	c100398.graph_c0	c100729.graph_c0	c100385.graph_c0	c100598.graph_c1	c101232.graph_c0	c100620.graph_c0	c101602.graph_c0	c100297.graph_c0	c100348.graph_c0	c100456.graph_c1	c100369.graph_c0	c100730.graph_c0	c100249.graph_c0	c100495.graph_c0	c100174.graph_c0	c100429.graph_c1	c100548.graph_c0	c100543.graph_c0	c101573.graph_c1	c101573.graph_c1	c100343.graph_c0	c100461.graph_c0	c100730.graph_c0	c100198.graph_c0	c100248.graph_c0	c102062.graph_c0	c100229.graph_c0
c101044.graph_c0	c100494.graph_c0	c1004.graph_c0	c100872.graph_c0	c100306.graph_c0	c100262.graph_c0	c100303.graph_c0	c100917.graph_c0	c100353.graph_c0	c100821.graph_c2	c102496.graph_c0	c100576.graph_c0	c100330.graph_c0	c100494.graph_c0	c100397.graph_c0	c100783.graph_c0	c101373.graph_c0	c101656.graph_c0	c100985.graph_c0	c100175.graph_c0	c100401.graph_c1	c100836.graph_c0	c100404.graph_c0	c100635.graph_c0	c101238.graph_c0	c100657.graph_c0	c101647.graph_c0	c100320.graph_c0	c100354.graph_c1	c100467.graph_c0	c100436.graph_c0	c100790.graph_c0	c100292.graph_c0	c100498.graph_c0	c100204.graph_c0	c100451.graph_c0	c100558.graph_c0	c100546.graph_c0	c101751.graph_c1	c101751.graph_c1	c100386.graph_c0	c100466.graph_c0	c100790.graph_c0	c100199.graph_c0	c100286.graph_c2	c102113.graph_c0	c100259.graph_c0
c101171.graph_c0	c100565.graph_c0	c100404.graph_c0	c100904.graph_c0	c100319.graph_c0	c100269.graph_c0	c100326.graph_c0	c101036.graph_c0	c100355.graph_c0	c100847.graph_c0	c102574.graph_c1	c100604.graph_c0	c100348.graph_c0	c100509.graph_c0	c100402.graph_c1	c100817.graph_c0	c101392.graph_c1	c101754.graph_c1	c100995.graph_c0	c100187.graph_c0	c100415.graph_c0	c100893.graph_c0	c100415.graph_c0	c100641.graph_c0	c101313.graph_c0	c100709.graph_c0	c101680.graph_c0	c100329.graph_c0	c100369.graph_c0	c100497.graph_c0	c100451.graph_c0	c100876.graph_c0	c100299.graph_c0	c100502.graph_c0	c100229.graph_c0	c100488.graph_c0	c100605.graph_c0	c100573.graph_c0	c101760.graph_c2	c101760.graph_c2	c100389.graph_c0	c100559.graph_c0	c100876.graph_c0	c100211.graph_c0	c100298.graph_c0	c102114.graph_c0	c100266.graph_c0
c101191.graph_c0	c100585.graph_c0	c100422.graph_c0	c101022.graph_c0	c100425.graph_c0	c100296.graph_c0	c100329.graph_c0	c101096.graph_c0	c100428.graph_c0	c100869.graph_c0	c102622.graph_c0	c100663.graph_c0	c100354.graph_c1	c100519.graph_c0	c100406.graph_c0	c100825.graph_c1	c101575.graph_c0	c101918.graph_c0	c101015.graph_c0	c100225.graph_c1	c100429.graph_c1	c100937.graph_c0	c100457.graph_c0	c100798.graph_c0	c101347.graph_c0	c100712.graph_c0	c101995.graph_c0	c100366.graph_c0	c100407.graph_c0	c100518.graph_c2	c100508.graph_c0	c100887.graph_c0	c100340.graph_c0	c100545.graph_c0	c100243.graph_c1	c100490.graph_c0	c100660.graph_c0	c100583.graph_c0	c101765.graph_c0	c101765.graph_c0	c100421.graph_c0	c100582.graph_c0	c100887.graph_c0	c100237.graph_c0	c100337.graph_c0	c102123.graph_c0	c100275.graph_c0
c101212.graph_c0	c100593.graph_c0	c100454.graph_c0	c101037.graph_c0	c100449.graph_c1	c100317.graph_c0	c100345.graph_c0	c101183.graph_c0	c100446.graph_c0	c100921.graph_c0	c102636.graph_c1	c100718.graph_c0	c100355.graph_c0	c100553.graph_c1	c100408.graph_c0	c100842.graph_c0	c101623.graph_c0	c102272.graph_c0	c101102.graph_c0	c100229.graph_c0	c100446.graph_c0	c101022.graph_c0	c100467.graph_c0	c100804.graph_c0	c101353.graph_c0	c100768.graph_c1	c102000.graph_c0	c100367.graph_c0	c100433.graph_c0	c100524.graph_c0	c100510.graph_c0	c100926.graph_c1	c100348.graph_c0	c100565.graph_c0	c100248.graph_c0	c100606.graph_c0	c100666.graph_c0	c100586.graph_c0	c101975.graph_c0	c101975.graph_c0	c100431.graph_c0	c100598.graph_c1	c100926.graph_c1	c100266.graph_c0	c100419.graph_c0	c102375.graph_c0	c100289.graph_c0
c101256.graph_c0	c100654.graph_c0	c100490.graph_c0	c101063.graph_c0	c100468.graph_c0	c100325.graph_c0	c100355.graph_c0	c101190.graph_c0	c100511.graph_c0	c100922.graph_c0	c102668.graph_c0	c10076.graph_c0	c100374.graph_c0	c100558.graph_c0	c100413.graph_c0	c100861.graph_c0	c101739.graph_c0	c102322.graph_c0	c101160.graph_c0	c100231.graph_c0	c100447.graph_c0	c101072.graph_c0	c100470.graph_c0	c100865.graph_c0	c101405.graph_c0	c100804.graph_c0	c102019.graph_c0	c100431.graph_c0	c100454.graph_c1	c100551.graph_c0	c100518.graph_c0	c10094.graph_c0	c100393.graph_c0	c100585.graph_c0	c100289.graph_c0	c100630.graph_c0	c100667.graph_c0	c100600.graph_c0	c102032.graph_c0	c102032.graph_c0	c100432.graph_c0	c100665.graph_c0	c10094.graph_c0	c100283.graph_c1	c100425.graph_c0	c10244.graph_c0	c100314.graph_c0
c101277.graph_c0	c100723.graph_c0	c100546.graph_c0	c101102.graph_c0	c100499.graph_c0	c100333.graph_c0	c100371.graph_c0	c101296.graph_c0	c100525.graph_c0	c100976.graph_c0	c102719.graph_c1	c100771.graph_c0	c100379.graph_c0	c100558.graph_c2	c100426.graph_c0	c100878.graph_c0	c101761.graph_c0	c102357.graph_c0	c101187.graph_c0	c100266.graph_c0	c100452.graph_c0	c101140.graph_c0	c100473.graph_c0	c100930.graph_c0	c101427.graph_c0	c100827.graph_c0	c102050.graph_c0	c100460.graph_c0	c100545.graph_c0	c100607.graph_c0	c100522.graph_c0	c100953.graph_c0	c100402.graph_c1	c100611.graph_c0	c100300.graph_c0	c100648.graph_c0	c100685.graph_c0	c100605.graph_c0	c102122.graph_c0	c102122.graph_c0	c100437.graph_c1	c100729.graph_c0	c100953.graph_c0	c100300.graph_c0	c100448.graph_c0	c102483.graph_c0	c100354.graph_c1
c101282.graph_c0	c100745.graph_c0	c100601.graph_c0	c101111.graph_c1	c100545.graph_c0	c100394.graph_c0	c100374.graph_c0	c101306.graph_c0	c100533.graph_c0	c100984.graph_c0	c102768.graph_c0	c100790.graph_c0	c100385.graph_c0	c100560.graph_c0	c100433.graph_c0	c100883.graph_c0	c101828.graph_c0	c102531.graph_c0	c101269.graph_c0	c100268.graph_c0	c100469.graph_c0	c101146.graph_c0	c100479.graph_c0	c101024.graph_c0	c101450.graph_c0	c100849.graph_c0	c102060.graph_c0	c100461.graph_c0	c100605.graph_c0	c100663.graph_c0	c100525.graph_c0	c101189.graph_c0	c100460.graph_c0	c100709.graph_c0	c100311.graph_c0	c100665.graph_c0	c100709.graph_c0	c100609.graph_c0	c102160.graph_c0	c102160.graph_c0	c100466.graph_c0	c100847.graph_c0	c101119.graph_c0	c100303.graph_c0	c100478.graph_c0	c102493.graph_c0	c100398.graph_c0
c101352.graph_c0	c100784.graph_c1	c100602.graph_c1	c101146.graph_c0	c100550.graph_c0	c100422.graph_c1	c100387.graph_c0	c101369.graph_c0	c100542.graph_c0	c101010.graph_c0	c102896.graph_c0	c100824.graph_c0	c100396.graph_c0	c100565.graph_c0	c100445.graph_c0	c100929.graph_c0	c101829.graph_c0	c102642.graph_c0	c101330.graph_c0	c100272.graph_c0	c100503.graph_c0	c101344.graph_c0	c100483.graph_c0	c101100.graph_c1	c101457.graph_c0	c100926.graph_c1	c102081.graph_c0	c100502.graph_c0	c100607.graph_c0	c100680.graph_c0	c100526.graph_c0	c101270.graph_c0	c100498.graph_c0	c100712.graph_c0	c100345.graph_c1	c100684.graph_c0	c100742.graph_c1	c100613.graph_c0	c102377.graph_c0	c102377.graph_c0	c100469.graph_c0	c100860.graph_c0	c101189.graph_c0	c100318.graph_c0	c100534.graph_c0	c102622.graph_c0	c100401.graph_c1
c101354.graph_c0	c100818.graph_c0	c100612.graph_c0	c101248.graph_c0	c100555.graph_c0	c100424.graph_c0	c100393.graph_c0	c101429.graph_c0	c100545.graph_c0	c101015.graph_c0	c102907.graph_c0	c100836.graph_c0	c100406.graph_c0	c100585.graph_c0	c100483.graph_c0	c101035.graph_c1	c101887.graph_c0	c102706.graph_c0	c101348.graph_c0	c100283.graph_c1	c100531.graph_c0	c101419.graph_c0	c100534.graph_c0	c101109.graph_c0	c101488.graph_c0	c100952.graph_c0	c102113.graph_c0	c100534.graph_c0	c100666.graph_c0	c100709.graph_c0	c100528.graph_c0	c101293.graph_c0	c100522.graph_c0	c100821.graph_c0	c100355.graph_c0	c100696.graph_c0	c100753.graph_c0	c100619.graph_c0	c102435.graph_c0	c102435.graph_c0	c100488.graph_c0	c100921.graph_c0	c101270.graph_c0	c100323.graph_c0	c100536.graph_c0	c102692.graph_c0	c10044.graph_c0
c101421.graph_c0	c100869.graph_c0	c100670.graph_c1	c101270.graph_c0	c100595.graph_c0	c100426.graph_c0	c100398.graph_c0	c101452.graph_c0	c100548.graph_c0	c101032.graph_c0	c102914.graph_c0	c100851.graph_c0	c100439.graph_c0	c100600.graph_c0	c100490.graph_c0	c101094.graph_c1	c101922.graph_c0	c102769.graph_c0	c101390.graph_c0	c100285.graph_c1	c100536.graph_c0	c101516.graph_c0	c100550.graph_c0	c101133.graph_c0	c101517.graph_c0	c100969.graph_c0	c102144.graph_c0	c100536.graph_c0	c100686.graph_c0	c100761.graph_c0	c100533.graph_c0	c101319.graph_c0	c100552.graph_c0	c100838.graph_c0	c100359.graph_c0	c100777.graph_c0	c100755.graph_c1	c100692.graph_c1	c102450.graph_c0	c102450.graph_c0	c100501.graph_c0	c100953.graph_c0	c101293.graph_c0	c100333.graph_c0	c100545.graph_c1	c102840.graph_c0	c100463.graph_c1
c101422.graph_c1	c100876.graph_c0	c100778.graph_c0	c101286.graph_c0	c100602.graph_c1	c100431.graph_c0	c100427.graph_c0	c101453.graph_c0	c100561.graph_c0	c101081.graph_c0	c102933.graph_c1	c100852.graph_c0	c100451.graph_c0	c100604.graph_c0	c100492.graph_c0	c101227.graph_c0	c102137.graph_c0	c103142.graph_c0	c101530.graph_c0	c100297.graph_c0	c100540.graph_c0	c101551.graph_c1	c100551.graph_c0	c101176.graph_c0	c101568.graph_c0	c100973.graph_c1	c102150.graph_c0	c100540.graph_c0	c100705.graph_c0	c100771.graph_c0	c100551.graph_c0	c101395.graph_c0	c100555.graph_c0	c100850.graph_c0	c100396.graph_c0	c100781.graph_c1	c100759.graph_c0	c100730.graph_c0	c102501.graph_c0	c102501.graph_c0	c100505.graph_c0	c100957.graph_c0	c101319.graph_c0	c100336.graph_c0	c100546.graph_c0	c102874.graph_c0	c100468.graph_c0
c101633.graph_c0	c100899.graph_c0	c100807.graph_c0	c101309.graph_c0	c100618.graph_c0	c100432.graph_c0	c100469.graph_c0	c101540.graph_c2	c100611.graph_c0	c101112.graph_c0	c103048.graph_c0	c100859.graph_c0	c100465.graph_c0	c100613.graph_c0	c100508.graph_c0	c101240.graph_c0	c102233.graph_c0	c103143.graph_c0	c101636.graph_c0	c100303.graph_c0	c100613.graph_c0	c101582.graph_c0	c100555.graph_c0	c101240.graph_c0	c101578.graph_c2	c100975.graph_c0	c102304.graph_c0	c100550.graph_c0	c100709.graph_c0	c100781.graph_c1	c100570.graph_c0	c101421.graph_c0	c100598.graph_c0	c100861.graph_c0	c100400.graph_c0	c100783.graph_c0	c100872.graph_c0	c100749.graph_c0	c102536.graph_c0	c102536.graph_c0	c100532.graph_c0	c100991.graph_c0	c101395.graph_c0	c100374.graph_c0	c100560.graph_c0	c102914.graph_c0	c100469.graph_c0
c101771.graph_c0	c100955.graph_c0	c100818.graph_c0	c101323.graph_c0	c100655.graph_c0	c100437.graph_c1	c100502.graph_c0	c101805.graph_c0	c100661.graph_c0	c101124.graph_c1	c10310.graph_c0	c100884.graph_c0	c100478.graph_c0	c100658.graph_c0	c100528.graph_c0	c101298.graph_c1	c102254.graph_c0	c103282.graph_c0	c101651.graph_c0	c100310.graph_c0	c100620.graph_c0	c101603.graph_c0	c100560.graph_c0	c101346.graph_c0	c101633.graph_c0	c100982.graph_c0	c102314.graph_c0	c100570.graph_c0	c100712.graph_c0	c100818.graph_c0	c100573.graph_c0	c101479.graph_c0	c100611.graph_c0	c100869.graph_c0	c100439.graph_c0	c100786.graph_c0	c100881.graph_c0	c100757.graph_c0	c10260.graph_c0	c10260.graph_c0	c100555.graph_c0	c100994.graph_c0	c101421.graph_c0	c100384.graph_c0	c100564.graph_c0	c102972.graph_c0	c100483.graph_c0
c101803.graph_c0	c101018.graph_c0	c100842.graph_c0	c101327.graph_c0	c100676.graph_c0	c100446.graph_c0	c100527.graph_c0	c101975.graph_c0	c100748.graph_c0	c101140.graph_c0	c103202.graph_c0	c100928.graph_c0	c100493.graph_c0	c100700.graph_c0	c100534.graph_c0	c101381.graph_c0	c102324.graph_c1	c103466.graph_c0	c101669.graph_c0	c100311.graph_c0	c100704.graph_c0	c101704.graph_c0	c100581.graph_c0	c101362.graph_c1	c101678.graph_c0	c101044.graph_c0	c102467.graph_c0	c100607.graph_c0	c100735.graph_c0	c100819.graph_c0	c100586.graph_c0	c101512.graph_c0	c100635.graph_c0	c1009.graph_c0	c100461.graph_c0	c100790.graph_c0	c100903.graph_c0	c100776.graph_c0	c102673.graph_c0	c102673.graph_c0	c100560.graph_c0	c101010.graph_c0	c101479.graph_c0	c100391.graph_c0	c100578.graph_c0	c103011.graph_c1	c100495.graph_c0
c101823.graph_c0	c101036.graph_c0	c100861.graph_c0	c101332.graph_c0	c100683.graph_c0	c100460.graph_c0	c100537.graph_c0	c101982.graph_c0	c100756.graph_c0	c101166.graph_c0	c103253.graph_c0	c100937.graph_c0	c100505.graph_c0	c100744.graph_c1	c100575.graph_c0	c101396.graph_c0	c102349.graph_c1	c103500.graph_c0	c101721.graph_c0	c100331.graph_c0	c100767.graph_c0	c101726.graph_c0	c100605.graph_c0	c101411.graph_c1	c101680.graph_c0	c101049.graph_c0	c102526.graph_c0	c100611.graph_c0	c100755.graph_c1	c100844.graph_c0	c100611.graph_c0	c101751.graph_c1	c100652.graph_c1	c100910.graph_c1	c100480.graph_c0	c100860.graph_c0	c100923.graph_c0	c100783.graph_c0	c102682.graph_c0	c102682.graph_c0	c100573.graph_c0	c101053.graph_c0	c101512.graph_c0	c100399.graph_c0	c100583.graph_c0	c103066.graph_c0	c100500.graph_c0
c101852.graph_c0	c101063.graph_c0	c100872.graph_c0	c101333.graph_c0	c100694.graph_c0	c100461.graph_c0	c100560.graph_c0	c102020.graph_c0	c100800.graph_c0	c101191.graph_c0	c103308.graph_c0	c100952.graph_c0	c100518.graph_c0	c100749.graph_c0	c100576.graph_c0	c101411.graph_c1	c102375.graph_c0	c103727.graph_c0	c101757.graph_c0	c100333.graph_c0	c100770.graph_c0	c101729.graph_c0	c100676.graph_c0	c101437.graph_c0	c101831.graph_c1	c101093.graph_c0	c102552.graph_c0	c100616.graph_c0	c100775.graph_c0	c100851.graph_c1	c100613.graph_c0	c101906.graph_c0	c100673.graph_c0	c100929.graph_c0	c100482.graph_c0	c100865.graph_c0	c100936.graph_c0	c100869.graph_c0	c102710.graph_c1	c102710.graph_c1	c100576.graph_c0	c101061.graph_c0	c101751.graph_c1	c100401.graph_c1	c100585.graph_c0	c103200.graph_c0	c100513.graph_c0
c101897.graph_c0	c101107.graph_c0	c100883.graph_c0	c101334.graph_c0	c100707.graph_c0	c100494.graph_c0	c100604.graph_c0	c102080.graph_c0	c100814.graph_c1	c101195.graph_c1	c103384.graph_c0	c100953.graph_c0	c100518.graph_c2	c100757.graph_c0	c100584.graph_c0	c101429.graph_c0	c102383.graph_c0	c103903.graph_c1	c101764.graph_c0	c100346.graph_c0	c100814.graph_c1	c101836.graph_c0	c100683.graph_c0	c101483.graph_c0	c101873.graph_c0	c101124.graph_c0	c102824.graph_c0	c100626.graph_c0	c100786.graph_c0	c100859.graph_c0	c100630.graph_c0	c101950.graph_c0	c100703.graph_c0	c100956.graph_c0	c100541.graph_c0	c100872.graph_c0	c100962.graph_c0	c100890.graph_c0	c102717.graph_c0	c102717.graph_c0	c100581.graph_c0	c101109.graph_c0	c101906.graph_c0	c100406.graph_c0	c100592.graph_c0	c103231.graph_c0	c100565.graph_c0
c101949.graph_c0	c101180.graph_c0	c100963.graph_c0	c101344.graph_c0	c100712.graph_c0	c100500.graph_c0	c10063.graph_c0	c102083.graph_c0	c100822.graph_c0	c101224.graph_c0	c103533.graph_c0	c100958.graph_c0	c100536.graph_c0	c100761.graph_c0	c100625.graph_c0	c101436.graph_c0	c102512.graph_c1	c103955.graph_c0	c101772.graph_c0	c100348.graph_c0	c100815.graph_c0	c101883.graph_c0	c100698.graph_c0	c101595.graph_c0	c101891.graph_c1	c101127.graph_c0	c102896.graph_c0	c100633.graph_c0	c100881.graph_c0	c100862.graph_c0	c100654.graph_c0	c101989.graph_c0	c100730.graph_c0	c101001.graph_c0	c100547.graph_c0	c100897.graph_c0	c101009.graph_c0	c100903.graph_c0	c102903.graph_c0	c102903.graph_c0	c100595.graph_c0	c101144.graph_c0	c101950.graph_c0	c100407.graph_c0	c100624.graph_c0	c103259.graph_c0	c100580.graph_c0
c101971.graph_c0	c101185.graph_c0	c101002.graph_c0	c101357.graph_c0	c100749.graph_c0	c100533.graph_c0	c100649.graph_c0	c102101.graph_c0	c100842.graph_c0	c101240.graph_c0	c103578.graph_c0	c100959.graph_c1	c100539.graph_c0	c100788.graph_c1	c100638.graph_c0	c101440.graph_c0	c102515.graph_c0	c104042.graph_c0	c101775.graph_c0	c100355.graph_c0	c100821.graph_c0	c101891.graph_c1	c100730.graph_c0	c101601.graph_c0	c101908.graph_c0	c101157.graph_c0	c102972.graph_c0	c100660.graph_c0	c100986.graph_c1	c100867.graph_c0	c100655.graph_c0	c101997.graph_c0	c100755.graph_c1	c101010.graph_c0	c100595.graph_c0	c100923.graph_c0	c101021.graph_c1	c100929.graph_c0	c102942.graph_c0	c102942.graph_c0	c100735.graph_c0	c101155.graph_c0	c101989.graph_c0	c100419.graph_c0	c100629.graph_c0	c103304.graph_c0	c100581.graph_c0
c101977.graph_c0	c101205.graph_c0	c101022.graph_c0	c101422.graph_c1	c100769.graph_c0	c100538.graph_c0	c100670.graph_c1	c102332.graph_c0	c100848.graph_c0	c101307.graph_c1	c103640.graph_c0	c100982.graph_c0	c100578.graph_c0	c100800.graph_c0	c100661.graph_c0	c101490.graph_c0	c102646.graph_c0	c104090.graph_c0	c101777.graph_c1	c100361.graph_c0	c100849.graph_c0	c101899.graph_c0	c100736.graph_c0	c101602.graph_c0	c101949.graph_c0	c101224.graph_c0	c103177.graph_c0	c100670.graph_c0	c101017.graph_c0	c100875.graph_c0	c100685.graph_c0	c102021.graph_c0	c100757.graph_c0	c101014.graph_c0	c100616.graph_c0	c100927.graph_c0	c101022.graph_c0	c100957.graph_c0	c103007.graph_c0	c103007.graph_c0	c100746.graph_c0	c101175.graph_c0	c101997.graph_c0	c100434.graph_c0	c100637.graph_c0	c103321.graph_c0	c100598.graph_c1
c102081.graph_c1	c101234.graph_c0	c101029.graph_c0	c101563.graph_c0	c100770.graph_c0	c100558.graph_c1	c100734.graph_c0	c102451.graph_c0	c100876.graph_c0	c101346.graph_c0	c103670.graph_c1	c100990.graph_c0	c100607.graph_c0	c100817.graph_c0	c100676.graph_c0	c101535.graph_c0	c102798.graph_c0	c104114.graph_c0	c101794.graph_c0	c100374.graph_c0	c100852.graph_c0	c101916.graph_c0	c100757.graph_c0	c101777.graph_c0	c102032.graph_c0	c101327.graph_c0	c103342.graph_c1	c100756.graph_c0	c101028.graph_c0	c100881.graph_c0	c100690.graph_c0	c102122.graph_c0	c100780.graph_c0	c101029.graph_c0	c100619.graph_c0	c100938.graph_c0	c101046.graph_c0	c100980.graph_c0	c103017.graph_c0	c103017.graph_c0	c100748.graph_c0	c101194.graph_c0	c102021.graph_c0	c100459.graph_c0	c100671.graph_c0	c103322.graph_c1	c100605.graph_c0
c102086.graph_c0	c101256.graph_c0	c101045.graph_c0	c101639.graph_c0	c100792.graph_c0	c100606.graph_c0	c100748.graph_c0	c102799.graph_c0	c100881.graph_c0	c101419.graph_c0	c103685.graph_c0	c101016.graph_c0	c100609.graph_c0	c100824.graph_c0	c100685.graph_c0	c101557.graph_c0	c102812.graph_c0	c104355.graph_c0	c101816.graph_c0	c100380.graph_c0	c100936.graph_c0	c101918.graph_c0	c100809.graph_c1	c101852.graph_c0	c102054.graph_c0	c101441.graph_c0	c103366.graph_c0	c100784.graph_c1	c101075.graph_c0	c100898.graph_c0	c100700.graph_c0	c102156.graph_c0	c100792.graph_c0	c101037.graph_c0	c100630.graph_c0	c101014.graph_c0	c101088.graph_c0	c101040.graph_c0	c103027.graph_c0	c103027.graph_c0	c100770.graph_c0	c101292.graph_c1	c102122.graph_c0	c100489.graph_c0	c100682.graph_c0	c103333.graph_c0	c100700.graph_c0
c102137.graph_c0	c101268.graph_c0	c101050.graph_c0	c101696.graph_c0	c100800.graph_c1	c100635.graph_c0	c100756.graph_c0	c102835.graph_c0	c100915.graph_c0	c101441.graph_c0	c103821.graph_c0	c101017.graph_c0	c100611.graph_c0	c100838.graph_c0	c100703.graph_c0	c101597.graph_c0	c102888.graph_c0	c104361.graph_c0	c101827.graph_c0	c100387.graph_c0	c100938.graph_c0	c101947.graph_c0	c100847.graph_c0	c101902.graph_c0	c102123.graph_c0	c101474.graph_c2	c103396.graph_c0	c100788.graph_c1	c101124.graph_c1	c100903.graph_c0	c100709.graph_c0	c102172.graph_c0	c100802.graph_c0	c101040.graph_c0	c100655.graph_c0	c101063.graph_c0	c101134.graph_c1	c101050.graph_c0	c103033.graph_c0	c103033.graph_c0	c100791.graph_c0	c101294.graph_c0	c102156.graph_c0	c100500.graph_c0	c100684.graph_c0	c103385.graph_c0	c100716.graph_c0
c102205.graph_c0	c101311.graph_c0	c101084.graph_c0	c101710.graph_c0	c100865.graph_c0	c100643.graph_c0	c100771.graph_c0	c102912.graph_c1	c100930.graph_c0	c101443.graph_c0	c103927.graph_c0	c101035.graph_c0	c100644.graph_c0	c100841.graph_c0	c100735.graph_c0	c101636.graph_c0	c103106.graph_c0	c104374.graph_c0	c101846.graph_c0	c100391.graph_c0	c100939.graph_c0	c101963.graph_c0	c100848.graph_c0	c102047.graph_c0	c102156.graph_c0	c101484.graph_c0	c103420.graph_c0	c100818.graph_c0	c101165.graph_c0	c100914.graph_c0	c100755.graph_c1	c102245.graph_c0	c100804.graph_c0	c101044.graph_c0	c100667.graph_c0	c101082.graph_c0	c101146.graph_c0	c101082.graph_c0	c103092.graph_c0	c103092.graph_c0	c100800.graph_c0	c101297.graph_c0	c102172.graph_c0	c100508.graph_c0	c100694.graph_c0	c103652.graph_c0	c100746.graph_c0
c102245.graph_c0	c101321.graph_c0	c101101.graph_c0	c101722.graph_c0	c100910.graph_c1	c100655.graph_c0	c100773.graph_c0	c103009.graph_c0	c100998.graph_c0	c101534.graph_c0	c104096.graph_c1	c101052.graph_c0	c100648.graph_c0	c100849.graph_c0	c100749.graph_c0	c101686.graph_c0	c103154.graph_c0	c104606.graph_c0	c101847.graph_c0	c100397.graph_c0	c100953.graph_c0	c102024.graph_c0	c100857.graph_c0	c102060.graph_c1	c102215.graph_c0	c101521.graph_c0	c103435.graph_c0	c100822.graph_c0	c101169.graph_c0	c100939.graph_c0	c100819.graph_c0	c102279.graph_c0	c100814.graph_c1	c101055.graph_c0	c100669.graph_c0	c101090.graph_c0	c101173.graph_c1	c101099.graph_c0	c103182.graph_c0	c103182.graph_c0	c100802.graph_c0	c101323.graph_c0	c102245.graph_c0	c100513.graph_c0	c100700.graph_c0	c103658.graph_c0	c100780.graph_c0
c102316.graph_c0	c101333.graph_c0	c101107.graph_c0	c101755.graph_c0	c100915.graph_c0	c100661.graph_c0	c100794.graph_c0	c103016.graph_c0	c101039.graph_c0	c101538.graph_c0	c104135.graph_c0	c101053.graph_c0	c100649.graph_c0	c100860.graph_c0	c100775.graph_c0	c101764.graph_c0	c103209.graph_c0	c104736.graph_c0	c101853.graph_c1	c100402.graph_c1	c100958.graph_c0	c102047.graph_c0	c100910.graph_c1	c102065.graph_c0	c102291.graph_c0	c101538.graph_c0	c103461.graph_c0	c100839.graph_c0	c101204.graph_c0	c100974.graph_c0	c100830.graph_c0	c102291.graph_c0	c100822.graph_c0	c101063.graph_c0	c100675.graph_c0	c101096.graph_c0	c101204.graph_c0	c101124.graph_c1	c103216.graph_c0	c103216.graph_c0	c100852.graph_c0	c101339.graph_c0	c102279.graph_c0	c100532.graph_c0	c100706.graph_c0	c103671.graph_c0	c100788.graph_c1
c102430.graph_c0	c101351.graph_c0	c101108.graph_c0	c101785.graph_c0	c100936.graph_c0	c100671.graph_c0	c100796.graph_c0	c103162.graph_c0	c101082.graph_c0	c101596.graph_c1	c104144.graph_c0	c101075.graph_c0	c100671.graph_c0	c100878.graph_c0	c100791.graph_c0	c101765.graph_c0	c103213.graph_c0	c104823.graph_c0	c101869.graph_c0	c100406.graph_c0	c101013.graph_c0	c102073.graph_c0	c100932.graph_c0	c102194.graph_c0	c102332.graph_c0	c101546.graph_c0	c103497.graph_c0	c100885.graph_c0	c101248.graph_c0	c100984.graph_c0	c100860.graph_c0	c102501.graph_c0	c100881.graph_c0	c101064.graph_c0	c100683.graph_c0	c101154.graph_c0	c101219.graph_c0	c101158.graph_c0	c103233.graph_c0	c103233.graph_c0	c100861.graph_c0	c101356.graph_c1	c102291.graph_c0	c100537.graph_c0	c100797.graph_c0	c103773.graph_c0	c100822.graph_c0
c102472.graph_c0	c101425.graph_c1	c101109.graph_c0	c101790.graph_c0	c100947.graph_c0	c100730.graph_c0	c100804.graph_c0	c103206.graph_c0	c101124.graph_c0	c101620.graph_c0	c104284.graph_c1	c101138.graph_c0	c100726.graph_c0	c100896.graph_c0	c100811.graph_c0	c101774.graph_c0	c103241.graph_c1	c104990.graph_c0	c101903.graph_c0	c100408.graph_c0	c101014.graph_c0	c102108.graph_c0	c100940.graph_c0	c102196.graph_c0	c102341.graph_c0	c101631.graph_c2	c103567.graph_c0	c100938.graph_c0	c101254.graph_c0	c101075.graph_c0	c100976.graph_c0	c102582.graph_c0	c100921.graph_c0	c101098.graph_c0	c100756.graph_c0	c101155.graph_c0	c101220.graph_c0	c101195.graph_c1	c103340.graph_c0	c103340.graph_c0	c100899.graph_c0	c101362.graph_c1	c102501.graph_c0	c100543.graph_c0	c100836.graph_c0	c103779.graph_c0	c100860.graph_c0
c102492.graph_c0	c101455.graph_c0	c101112.graph_c0	c101808.graph_c0	c100986.graph_c1	c100756.graph_c0	c100815.graph_c0	c103264.graph_c0	c101156.graph_c0	c101735.graph_c0	c104449.graph_c0	c101154.graph_c0	c100732.graph_c0	c100953.graph_c0	c100821.graph_c0	c101795.graph_c0	c103400.graph_c0	c105057.graph_c0	c101923.graph_c0	c100426.graph_c0	c101040.graph_c0	c102130.graph_c0	c100962.graph_c0	c102271.graph_c0	c102526.graph_c0	c101647.graph_c0	c103606.graph_c0	c100959.graph_c1	c101271.graph_c0	c101091.graph_c0	c100990.graph_c0	c10260.graph_c0	c100932.graph_c0	c101116.graph_c0	c100771.graph_c0	c101190.graph_c0	c101225.graph_c1	c101244.graph_c0	c103424.graph_c0	c103424.graph_c0	c100909.graph_c0	c101370.graph_c0	c102582.graph_c0	c100550.graph_c0	c100838.graph_c0	c103837.graph_c0	c100899.graph_c0
c102497.graph_c1	c101456.graph_c0	c101175.graph_c0	c101820.graph_c0	c101002.graph_c0	c100768.graph_c1	c100830.graph_c0	c103268.graph_c0	c101164.graph_c0	c101774.graph_c0	c104753.graph_c0	c101158.graph_c0	c100767.graph_c0	c100963.graph_c0	c100870.graph_c0	c101833.graph_c0	c103436.graph_c0	c105289.graph_c0	c101953.graph_c0	c100433.graph_c0	c101051.graph_c0	c102140.graph_c0	c100973.graph_c1	c102328.graph_c0	c10257.graph_c0	c101680.graph_c0	c103788.graph_c0	c100973.graph_c1	c101276.graph_c0	c101098.graph_c0	c100995.graph_c0	c102636.graph_c1	c100949.graph_c1	c101142.graph_c0	c100783.graph_c0	c101215.graph_c0	c101262.graph_c0	c101277.graph_c0	c103492.graph_c0	c103492.graph_c0	c100923.graph_c0	c101393.graph_c0	c10260.graph_c0	c100552.graph_c0	c100840.graph_c0	c103878.graph_c0	c100917.graph_c0
c102515.graph_c0	c101469.graph_c0	c101184.graph_c0	c101903.graph_c0	c101007.graph_c1	c100773.graph_c0	c100832.graph_c0	c103400.graph_c0	c101191.graph_c0	c101781.graph_c1	c104814.graph_c0	c101159.graph_c0	c100793.graph_c0	c100980.graph_c0	c100892.graph_c0	c101845.graph_c0	c103501.graph_c0	c105317.graph_c0	c102004.graph_c0	c100445.graph_c0	c101091.graph_c0	c102151.graph_c0	c100974.graph_c0	c102351.graph_c0	c102573.graph_c0	c101751.graph_c1	c103856.graph_c0	c100988.graph_c0	c101277.graph_c0	c101118.graph_c0	c101001.graph_c0	c102680.graph_c0	c100953.graph_c0	c101176.graph_c0	c100784.graph_c0	c101220.graph_c0	c101298.graph_c1	c101332.graph_c0	c103518.graph_c0	c103518.graph_c0	c100926.graph_c1	c101401.graph_c0	c102636.graph_c1	c100557.graph_c0	c100842.graph_c0	c103999.graph_c0	c100929.graph_c0
c102531.graph_c0	c101472.graph_c1	c101217.graph_c0	c101918.graph_c0	c101037.graph_c0	c100802.graph_c0	c100869.graph_c0	c103427.graph_c0	c101282.graph_c0	c101791.graph_c0	c104837.graph_c0	c101173.graph_c2	c100814.graph_c1	c101002.graph_c0	c100904.graph_c0	c101917.graph_c1	c103507.graph_c0	c105402.graph_c0	c102113.graph_c0	c100447.graph_c0	c101094.graph_c1	c102164.graph_c0	c101005.graph_c0	c102398.graph_c0	c102623.graph_c0	c101785.graph_c0	c103857.graph_c0	c101007.graph_c1	c101279.graph_c0	c101146.graph_c0	c101008.graph_c0	c102682.graph_c0	c100955.graph_c0	c101185.graph_c0	c100788.graph_c1	c101248.graph_c0	c101308.graph_c0	c101360.graph_c0	c103606.graph_c0	c103606.graph_c0	c100927.graph_c0	c101459.graph_c0	c102682.graph_c0	c100559.graph_c0	c100849.graph_c0	c104068.graph_c1	c100937.graph_c0
c102571.graph_c0	c101549.graph_c0	c101220.graph_c0	c101972.graph_c0	c101058.graph_c0	c100804.graph_c0	c100871.graph_c0	c103533.graph_c0	c101283.graph_c0	c101813.graph_c1	c105030.graph_c0	c101175.graph_c0	c100850.graph_c0	c101007.graph_c1	c100922.graph_c0	c102138.graph_c0	c103578.graph_c0	c105504.graph_c0	c102123.graph_c0	c100483.graph_c0	c101124.graph_c1	c102199.graph_c0	c101021.graph_c1	c102433.graph_c0	c102624.graph_c0	c101794.graph_c0	c103882.graph_c0	c101040.graph_c0	c101285.graph_c0	c101219.graph_c0	c101120.graph_c0	c102710.graph_c1	c101010.graph_c0	c101235.graph_c0	c100840.graph_c0	c101277.graph_c0	c101362.graph_c1	c101362.graph_c0	c103643.graph_c0	c103643.graph_c0	c100929.graph_c0	c101472.graph_c1	c102710.graph_c1	c100584.graph_c0	c100852.graph_c0	c104073.graph_c0	c100953.graph_c0
c102580.graph_c0	c101579.graph_c0	c101224.graph_c0	c101986.graph_c0	c101093.graph_c0	c100811.graph_c0	c100890.graph_c0	c103580.graph_c0	c101296.graph_c0	c101826.graph_c0	c105300.graph_c0	c101184.graph_c0	c100855.graph_c0	c101008.graph_c0	c100953.graph_c0	c102181.graph_c0	c103723.graph_c0	c105509.graph_c0	c102130.graph_c0	c100499.graph_c0	c101129.graph_c0	c102202.graph_c0	c101028.graph_c0	c102449.graph_c0	c102631.graph_c0	c101798.graph_c0	c104066.graph_c0	c101045.graph_c0	c101291.graph_c0	c101221.graph_c1	c101177.graph_c0	c102738.graph_c0	c101024.graph_c0	c101300.graph_c0	c100842.graph_c0	c101288.graph_c1	c101458.graph_c0	c101366.graph_c0	c103673.graph_c0	c103673.graph_c0	c100937.graph_c0	c101476.graph_c0	c102738.graph_c0	c100685.graph_c0	c100855.graph_c0	c104155.graph_c0	c100959.graph_c1
c102661.graph_c0	c101589.graph_c0	c101228.graph_c0	c101994.graph_c0	c101102.graph_c0	c100815.graph_c0	c100974.graph_c0	c103621.graph_c0	c101319.graph_c0	c101838.graph_c1	c105321.graph_c0	c101197.graph_c0	c100870.graph_c0	c101044.graph_c0	c100975.graph_c0	c102192.graph_c0	c103729.graph_c0	c105544.graph_c0	c102142.graph_c0	c100511.graph_c0	c101134.graph_c1	c102266.graph_c0	c101040.graph_c0	c102551.graph_c0	c102696.graph_c0	c101803.graph_c0	c104198.graph_c0	c101063.graph_c0	c101313.graph_c0	c101231.graph_c0	c101261.graph_c0	c102768.graph_c0	c101027.graph_c0	c101305.graph_c0	c100869.graph_c0	c101292.graph_c0	c101463.graph_c0	c101381.graph_c0	c103744.graph_c0	c103744.graph_c0	c100941.graph_c0	c101512.graph_c0	c102768.graph_c0	c100703.graph_c0	c100861.graph_c0	c104299.graph_c0	c100980.graph_c0
c102732.graph_c1	c101612.graph_c0	c101249.graph_c0	c102015.graph_c0	c101119.graph_c0	c100899.graph_c0	c101014.graph_c0	c103665.graph_c0	c101341.graph_c0	c101845.graph_c0	c105653.graph_c0	c101206.graph_c0	c100880.graph_c0	c101091.graph_c0	c100996.graph_c0	c102328.graph_c0	c103733.graph_c0	c105730.graph_c0	c102192.graph_c0	c100520.graph_c0	c101154.graph_c0	c102323.graph_c0	c101084.graph_c0	c102573.graph_c0	c102747.graph_c0	c101820.graph_c0	c104372.graph_c1	c101065.graph_c0	c101332.graph_c0	c101235.graph_c0	c101311.graph_c0	c102774.graph_c0	c101036.graph_c0	c101360.graph_c0	c100892.graph_c0	c101353.graph_c0	c101469.graph_c0	c101398.graph_c0	c103754.graph_c0	c103754.graph_c0	c100951.graph_c0	c101553.graph_c2	c102774.graph_c0	c100719.graph_c0	c100862.graph_c0	c104306.graph_c0	c101045.graph_c0
c102789.graph_c0	c101612.graph_c1	c101254.graph_c0	c102054.graph_c0	c101151.graph_c0	c100953.graph_c0	c101090.graph_c0	c103725.graph_c0	c101354.graph_c0	c101919.graph_c0	c105657.graph_c0	c101226.graph_c0	c100885.graph_c0	c101096.graph_c0	c101014.graph_c0	c102334.graph_c0	c103840.graph_c1	c105744.graph_c0	c102317.graph_c0	c100534.graph_c0	c101169.graph_c0	c102407.graph_c0	c101111.graph_c1	c102655.graph_c0	c102762.graph_c0	c101853.graph_c1	c104402.graph_c0	c101078.graph_c0	c101334.graph_c0	c101237.graph_c0	c101332.graph_c0	c102942.graph_c0	c101039.graph_c0	c101382.graph_c0	c100899.graph_c0	c101354.graph_c0	c101486.graph_c0	c101408.graph_c0	c103821.graph_c0	c103821.graph_c0	c100966.graph_c0	c101559.graph_c0	c102812.graph_c0	c100755.graph_c1	c100865.graph_c0	c104329.graph_c0	c101057.graph_c1
c102812.graph_c0	c101631.graph_c0	c101267.graph_c0	c102084.graph_c0	c101191.graph_c0	c100964.graph_c0	c101151.graph_c0	c103875.graph_c0	c101364.graph_c0	c101923.graph_c0	c105894.graph_c0	c101229.graph_c0	c100905.graph_c0	c101116.graph_c0	c101016.graph_c0	c102489.graph_c0	c103974.graph_c0	c105932.graph_c0	c102324.graph_c1	c100537.graph_c0	c101264.graph_c0	c102423.graph_c0	c101138.graph_c0	c102732.graph_c1	c102802.graph_c0	c101893.graph_c0	c104406.graph_c1	c101094.graph_c1	c101394.graph_c0	c101297.graph_c0	c101340.graph_c0	c102953.graph_c0	c101046.graph_c0	c101402.graph_c0	c100901.graph_c0	c101360.graph_c0	c101495.graph_c0	c101417.graph_c0	c103840.graph_c0	c103840.graph_c0	c100985.graph_c0	c101579.graph_c0	c102942.graph_c0	c100771.graph_c0	c100873.graph_c0	c104381.graph_c0	c101059.graph_c0
c102829.graph_c0	c101636.graph_c0	c101295.graph_c0	c102160.graph_c0	c101226.graph_c0	c100966.graph_c0	c101225.graph_c1	c103896.graph_c0	c101371.graph_c0	c101932.graph_c0	c106042.graph_c1	c101269.graph_c0	c100924.graph_c0	c101123.graph_c0	c101022.graph_c0	c102563.graph_c0	c103978.graph_c1	c105971.graph_c1	c102344.graph_c0	c100542.graph_c0	c101315.graph_c0	c102431.graph_c0	c101142.graph_c0	c102742.graph_c0	c102903.graph_c0	c101923.graph_c0	c104412.graph_c2	c101101.graph_c0	c101400.graph_c0	c101313.graph_c0	c101392.graph_c1	c103120.graph_c0	c101078.graph_c0	c101421.graph_c0	c100904.graph_c0	c101409.graph_c0	c101503.graph_c0	c101424.graph_c0	c103866.graph_c0	c103866.graph_c0	c101028.graph_c0	c101608.graph_c0	c102953.graph_c0	c100778.graph_c0	c100889.graph_c0	c104454.graph_c0	c101064.graph_c0
c102842.graph_c0	c101651.graph_c0	c101323.graph_c0	c102165.graph_c0	c101257.graph_c0	c100975.graph_c0	c101276.graph_c0	c104120.graph_c0	c101372.graph_c0	c101982.graph_c0	c106056.graph_c0	c101270.graph_c0	c100964.graph_c0	c101154.graph_c0	c101023.graph_c0	c102586.graph_c0	c104069.graph_c1	c106370.graph_c0	c102447.graph_c0	c100559.graph_c0	c101359.graph_c0	c102699.graph_c0	c101151.graph_c0	c102745.graph_c0	c102906.graph_c0	c101935.graph_c0	c104484.graph_c0	c101146.graph_c0	c101406.graph_c0	c101369.graph_c0	c101401.graph_c0	c103126.graph_c1	c101142.graph_c0	c101460.graph_c0	c100914.graph_c0	c101422.graph_c1	c101566.graph_c0	c101432.graph_c0	c103878.graph_c0	c103878.graph_c0	c101075.graph_c0	c101614.graph_c0	c103120.graph_c0	c100781.graph_c1	c100913.graph_c0	c104499.graph_c0	c101081.graph_c0
c102899.graph_c0	c101677.graph_c0	c101359.graph_c0	c102194.graph_c0	c101277.graph_c0	c100982.graph_c0	c101279.graph_c0	c104146.graph_c0	c101394.graph_c0	c102007.graph_c0	c106102.graph_c0	c101295.graph_c0	c100979.graph_c0	c101157.graph_c0	c101045.graph_c0	c102635.graph_c0	c104096.graph_c1	c106392.graph_c0	c102451.graph_c0	c100566.graph_c0	c101367.graph_c0	c102734.graph_c1	c101160.graph_c0	c102763.graph_c1	c102916.graph_c0	c101949.graph_c0	c104578.graph_c0	c101186.graph_c0	c101445.graph_c0	c101391.graph_c0	c101419.graph_c0	c103142.graph_c0	c101152.graph_c0	c101564.graph_c0	c100942.graph_c1	c101484.graph_c0	c101571.graph_c0	c101442.graph_c0	c103977.graph_c0	c103977.graph_c0	c1011.graph_c0	c101652.graph_c1	c103126.graph_c1	c100784.graph_c0	c100941.graph_c0	c104732.graph_c0	c101084.graph_c0
c102990.graph_c0	c101684.graph_c0	c101363.graph_c0	c102197.graph_c0	c101315.graph_c0	c10101.graph_c0	c101333.graph_c0	c104167.graph_c0	c101396.graph_c0	c102020.graph_c0	c106131.graph_c0	c101296.graph_c0	c101000.graph_c0	c101160.graph_c0	c101048.graph_c1	c102687.graph_c0	c104121.graph_c1	c106459.graph_c0	c102518.graph_c0	c100570.graph_c0	c101370.graph_c0	c102847.graph_c0	c101165.graph_c0	c102775.graph_c0	c102938.graph_c2	c101999.graph_c0	c104626.graph_c0	c101221.graph_c1	c101476.graph_c0	c101445.graph_c0	c101460.graph_c0	c103155.graph_c0	c101163.graph_c1	c101571.graph_c0	c100961.graph_c0	c101487.graph_c0	c101618.graph_c0	c101457.graph_c0	c104124.graph_c0	c104124.graph_c0	c101101.graph_c0	c101669.graph_c0	c103142.graph_c0	c100786.graph_c0	c100955.graph_c0	c104760.graph_c0	c101098.graph_c0
c103023.graph_c0	c101757.graph_c0	c101389.graph_c0	c102273.graph_c0	c101325.graph_c0	c101022.graph_c0	c101351.graph_c0	c104176.graph_c0	c101472.graph_c0	c102023.graph_c0	c106443.graph_c0	c101315.graph_c0	c101039.graph_c0	c101174.graph_c0	c101052.graph_c0	c102700.graph_c0	c104149.graph_c0	c106478.graph_c0	c102539.graph_c0	c100575.graph_c0	c101374.graph_c0	c102860.graph_c0	c101171.graph_c0	c102790.graph_c0	c103092.graph_c0	c102038.graph_c0	c104687.graph_c0	c101287.graph_c0	c101486.graph_c0	c101476.graph_c0	c101487.graph_c0	c103182.graph_c0	c101172.graph_c1	c101675.graph_c0	c100976.graph_c0	c101505.graph_c0	c101633.graph_c0	c101475.graph_c0	c104167.graph_c1	c104167.graph_c1	c101140.graph_c0	c101760.graph_c2	c103155.graph_c0	c100789.graph_c0	c101018.graph_c0	c104865.graph_c2	c101108.graph_c0
c103240.graph_c0	c101762.graph_c0	c101421.graph_c0	c102444.graph_c0	c101352.graph_c0	c101023.graph_c0	c101369.graph_c0	c104192.graph_c0	c101523.graph_c0	c102032.graph_c0	c106465.graph_c0	c101321.graph_c0	c101047.graph_c0	c101183.graph_c0	c101059.graph_c0	c102739.graph_c1	c104370.graph_c0	c106529.graph_c0	c102547.graph_c1	c100576.graph_c0	c101411.graph_c1	c102869.graph_c0	c101174.graph_c0	c102812.graph_c0	c103228.graph_c0	c102111.graph_c0	c104717.graph_c0	c101293.graph_c0	c101495.graph_c0	c101483.graph_c0	c101509.graph_c0	c103216.graph_c0	c101184.graph_c0	c101707.graph_c0	c100995.graph_c0	c101527.graph_c0	c101654.graph_c0	c101494.graph_c0	c104221.graph_c0	c104221.graph_c0	c101146.graph_c0	c101771.graph_c0	c103182.graph_c0	c100793.graph_c0	c101076.graph_c0	c104866.graph_c0	c101117.graph_c0
c103242.graph_c0	c101790.graph_c0	c101460.graph_c0	c102450.graph_c0	c101368.graph_c0	c101034.graph_c0	c101381.graph_c0	c104296.graph_c0	c101557.graph_c0	c102044.graph_c1	c106504.graph_c1	c101364.graph_c0	c101072.graph_c0	c101229.graph_c0	c101063.graph_c0	c102781.graph_c0	c104400.graph_c0	c106598.graph_c0	c102555.graph_c0	c100584.graph_c0	c101417.graph_c0	c102918.graph_c0	c101190.graph_c0	c102932.graph_c0	c103275.graph_c0	c102130.graph_c0	c104756.graph_c0	c101305.graph_c0	c101519.graph_c0	c101489.graph_c0	c101528.graph_c0	c103253.graph_c0	c101200.graph_c0	c101748.graph_c0	c100998.graph_c0	c101553.graph_c2	c101689.graph_c0	c101506.graph_c0	c104224.graph_c0	c104224.graph_c0	c101169.graph_c0	c101777.graph_c0	c103216.graph_c0	c100798.graph_c0	c101081.graph_c0	c104872.graph_c1	c101124.graph_c0
c103267.graph_c0	c101820.graph_c0	c101465.graph_c0	c102476.graph_c0	c101390.graph_c0	c101041.graph_c0	c101457.graph_c0	c104308.graph_c0	c101584.graph_c1	c102068.graph_c0	c106548.graph_c0	c101393.graph_c0	c101084.graph_c0	c101268.graph_c0	c101072.graph_c0	c102941.graph_c0	c104402.graph_c0	c106614.graph_c0	c102596.graph_c0	c100590.graph_c0	c101424.graph_c0	c102956.graph_c0	c101196.graph_c0	c103008.graph_c0	c103342.graph_c1	c102156.graph_c0	c104814.graph_c0	c101343.graph_c0	c10152.graph_c0	c101509.graph_c0	c101549.graph_c0	c103263.graph_c0	c101264.graph_c0	c101756.graph_c0	c101015.graph_c0	c101554.graph_c0	c101710.graph_c0	c101523.graph_c0	c104260.graph_c0	c104260.graph_c0	c101184.graph_c0	c101787.graph_c0	c103253.graph_c0	c100857.graph_c0	c101087.graph_c0	c105017.graph_c0	c101146.graph_c0
c103307.graph_c1	c101822.graph_c0	c101479.graph_c0	c102486.graph_c0	c101395.graph_c0	c101045.graph_c0	c101472.graph_c0	c104376.graph_c0	c101594.graph_c0	c102087.graph_c0	c106720.graph_c0	c101401.graph_c0	c101091.graph_c0	c101281.graph_c0	c101086.graph_c0	c102942.graph_c0	c104446.graph_c0	c106970.graph_c0	c102625.graph_c0	c100597.graph_c0	c101428.graph_c0	c102959.graph_c0	c101198.graph_c0	c103033.graph_c0	c103352.graph_c0	c102215.graph_c0	c104862.graph_c0	c101355.graph_c0	c101538.graph_c0	c101519.graph_c0	c101631.graph_c1	c103340.graph_c0	c101277.graph_c0	c101764.graph_c0	c101018.graph_c0	c101586.graph_c0	c101735.graph_c0	c101556.graph_c0	c104279.graph_c0	c104279.graph_c0	c101187.graph_c0	c101816.graph_c0	c103263.graph_c0	c100859.graph_c0	c101094.graph_c0	c105088.graph_c0	c101152.graph_c0
c103340.graph_c0	c101852.graph_c0	c101487.graph_c0	c102534.graph_c0	c101405.graph_c0	c101060.graph_c0	c101476.graph_c0	c104425.graph_c0	c101627.graph_c0	c102102.graph_c0	c106792.graph_c0	c101421.graph_c0	c101101.graph_c0	c101292.graph_c1	c101097.graph_c0	c102972.graph_c0	c104487.graph_c0	c107055.graph_c0	c102660.graph_c0	c100605.graph_c0	c101480.graph_c0	c103139.graph_c0	c101214.graph_c0	c103034.graph_c0	c103426.graph_c0	c102282.graph_c0	c104868.graph_c0	c101394.graph_c0	c101548.graph_c0	c101533.graph_c0	c101645.graph_c0	c103421.graph_c0	c101306.graph_c0	c101807.graph_c1	c101049.graph_c0	c101590.graph_c0	c101761.graph_c0	c101590.graph_c0	c104280.graph_c0	c104280.graph_c0	c101194.graph_c0	c101823.graph_c0	c103340.graph_c0	c100861.graph_c0	c101119.graph_c0	c105210.graph_c0	c101167.graph_c0
c103346.graph_c1	c101893.graph_c0	c101495.graph_c1	c102545.graph_c0	c101424.graph_c0	c101063.graph_c0	c101479.graph_c0	c104554.graph_c0	c101639.graph_c0	c102115.graph_c0	c107122.graph_c0	c101436.graph_c0	c101124.graph_c0	c101320.graph_c0	c101121.graph_c0	c102973.graph_c0	c104534.graph_c0	c107061.graph_c0	c102665.graph_c0	c100608.graph_c0	c101504.graph_c0	c103268.graph_c0	c101238.graph_c0	c103155.graph_c0	c103432.graph_c2	c102324.graph_c1	c104878.graph_c0	c101395.graph_c0	c101549.graph_c0	c101585.graph_c0	c101649.graph_c0	c103424.graph_c0	c101309.graph_c0	c101860.graph_c0	c101086.graph_c0	c101612.graph_c0	c101822.graph_c0	c101630.graph_c0	c104364.graph_c0	c104364.graph_c0	c101213.graph_c0	c101834.graph_c0	c103421.graph_c0	c100872.graph_c0	c101135.graph_c1	c105310.graph_c0	c101195.graph_c1
c103364.graph_c0	c101937.graph_c0	c101496.graph_c0	c102585.graph_c0	c101430.graph_c0	c101093.graph_c0	c101510.graph_c0	c104567.graph_c0	c101678.graph_c0	c102117.graph_c0	c107207.graph_c0	c101459.graph_c0	c101190.graph_c0	c101354.graph_c0	c101124.graph_c0	c102975.graph_c0	c104571.graph_c0	c107110.graph_c0	c102666.graph_c0	c100625.graph_c0	c101506.graph_c0	c103281.graph_c0	c101247.graph_c0	c103190.graph_c0	c103460.graph_c0	c102328.graph_c0	c104899.graph_c0	c101396.graph_c0	c101553.graph_c2	c101593.graph_c0	c101652.graph_c1	c103432.graph_c0	c101346.graph_c0	c101919.graph_c0	c101087.graph_c0	c101618.graph_c0	c101850.graph_c0	c101669.graph_c0	c104398.graph_c0	c104398.graph_c0	c10123.graph_c0	c101836.graph_c0	c103424.graph_c0	c100876.graph_c0	c101138.graph_c0	c105311.graph_c0	c101197.graph_c0
c103392.graph_c0	c101952.graph_c0	c101510.graph_c0	c102619.graph_c0	c101441.graph_c0	c101107.graph_c0	c101524.graph_c0	c104634.graph_c0	c101730.graph_c0	c102152.graph_c0	c107245.graph_c0	c101462.graph_c0	c101211.graph_c0	c101356.graph_c1	c101161.graph_c0	c102980.graph_c0	c104720.graph_c0	c107161.graph_c0	c102703.graph_c0	c100629.graph_c0	c101515.graph_c0	c103287.graph_c0	c101249.graph_c0	c103191.graph_c0	c103493.graph_c0	c102334.graph_c0	c104957.graph_c1	c101432.graph_c0	c101559.graph_c0	c101647.graph_c0	c101714.graph_c0	c103432.graph_c2	c101348.graph_c0	c101941.graph_c0	c101094.graph_c0	c101630.graph_c0	c101906.graph_c0	c101680.graph_c0	c104449.graph_c0	c104449.graph_c0	c101254.graph_c0	c101839.graph_c0	c103432.graph_c0	c100881.graph_c0	c101154.graph_c0	c105546.graph_c0	c101214.graph_c0
c103439.graph_c1	c101971.graph_c1	c101520.graph_c0	c102639.graph_c0	c101442.graph_c0	c101117.graph_c0	c101535.graph_c0	c104671.graph_c1	c101734.graph_c0	c102153.graph_c0	c107282.graph_c0	c101494.graph_c0	c101221.graph_c1	c101360.graph_c0	c101165.graph_c0	c103010.graph_c0	c104874.graph_c5	c107162.graph_c0	c102734.graph_c0	c100638.graph_c0	c101534.graph_c0	c103366.graph_c0	c101251.graph_c0	c103268.graph_c0	c103495.graph_c0	c102382.graph_c1	c104997.graph_c0	c101469.graph_c0	c101597.graph_c0	c101667.graph_c0	c101747.graph_c1	c103486.graph_c0	c101362.graph_c1	c101998.graph_c0	c101108.graph_c0	c101661.graph_c0	c101916.graph_c0	c101682.graph_c0	c104652.graph_c0	c104652.graph_c0	c101255.graph_c0	c101877.graph_c0	c103432.graph_c2	c100884.graph_c0	c101228.graph_c0	c105757.graph_c0	c101293.graph_c0
c103496.graph_c0	c101980.graph_c0	c101554.graph_c0	c102645.graph_c1	c101459.graph_c0	c101119.graph_c0	c101536.graph_c0	c104781.graph_c0	c101748.graph_c0	c102181.graph_c0	c107307.graph_c0	c101521.graph_c0	c101234.graph_c0	c101364.graph_c0	c101174.graph_c0	c103034.graph_c0	c104963.graph_c0	c107221.graph_c0	c102803.graph_c0	c100659.graph_c0	c101537.graph_c0	c103371.graph_c0	c101256.graph_c0	c103282.graph_c0	c103506.graph_c1	c102392.graph_c0	c105099.graph_c0	c101482.graph_c0	c101621.graph_c0	c101753.graph_c0	c101813.graph_c1	c103492.graph_c0	c101363.graph_c0	c102007.graph_c0	c101135.graph_c1	c101663.graph_c1	c101951.graph_c1	c101718.graph_c1	c104673.graph_c0	c104673.graph_c0	c101276.graph_c0	c101932.graph_c0	c103486.graph_c0	c100921.graph_c0	c101256.graph_c0	c105763.graph_c0	c101302.graph_c0
c103536.graph_c0	c102008.graph_c0	c101583.graph_c0	c102680.graph_c0	c101472.graph_c1	c101151.graph_c0	c101557.graph_c0	c105082.graph_c0	c101749.graph_c0	c102260.graph_c0	c107308.graph_c0	c101550.graph_c0	c101264.graph_c0	c101411.graph_c1	c101224.graph_c0	c103052.graph_c0	c104983.graph_c1	c107289.graph_c0	c102841.graph_c0	c100661.graph_c0	c101549.graph_c0	c103376.graph_c0	c101269.graph_c0	c103292.graph_c0	c103561.graph_c0	c102432.graph_c0	c105180.graph_c0	c101506.graph_c0	c101628.graph_c0	c10177.graph_c0	c101862.graph_c0	c103518.graph_c0	c101364.graph_c0	c102009.graph_c2	c101152.graph_c0	c101714.graph_c0	c101986.graph_c0	c101721.graph_c0	c104701.graph_c0	c104701.graph_c0	c101296.graph_c0	c101952.graph_c0	c103492.graph_c0	c100944.graph_c1	c101296.graph_c0	c105765.graph_c0	c101313.graph_c0
c103693.graph_c0	c102020.graph_c0	c101605.graph_c0	c102736.graph_c0	c101495.graph_c0	c101172.graph_c1	c101568.graph_c0	c105134.graph_c0	c101756.graph_c0	c102276.graph_c0	c107336.graph_c0	c101627.graph_c0	c101305.graph_c0	c101440.graph_c0	c101247.graph_c0	c103158.graph_c0	c105020.graph_c0	c107359.graph_c0	c102889.graph_c0	c100663.graph_c0	c101571.graph_c1	c103415.graph_c0	c101285.graph_c0	c103315.graph_c0	c103575.graph_c0	c102459.graph_c0	c105252.graph_c0	c101546.graph_c0	c101631.graph_c2	c101801.graph_c0	c101922.graph_c0	c103606.graph_c0	c101371.graph_c0	c102010.graph_c1	c101156.graph_c0	c101794.graph_c0	c102006.graph_c0	c101730.graph_c0	c104766.graph_c0	c104766.graph_c0	c101297.graph_c0	c101980.graph_c0	c103518.graph_c0	c100951.graph_c0	c101322.graph_c0	c105940.graph_c0	c101330.graph_c0
c103715.graph_c0	c102027.graph_c0	c101651.graph_c0	c102828.graph_c0	c101513.graph_c0	c101175.graph_c0	c101608.graph_c0	c105281.graph_c0	c101771.graph_c0	c102339.graph_c0	c107379.graph_c0	c101636.graph_c0	c101319.graph_c0	c101462.graph_c0	c101260.graph_c0	c103209.graph_c0	c10503.graph_c0	c107531.graph_c0	c102999.graph_c0	c100680.graph_c0	c101589.graph_c0	c103424.graph_c0	c101324.graph_c1	c103372.graph_c0	c103584.graph_c0	c102499.graph_c0	c105325.graph_c0	c101569.graph_c0	c101677.graph_c0	c101823.graph_c0	c101935.graph_c0	c103673.graph_c0	c101403.graph_c0	c102023.graph_c0	c101163.graph_c0	c101795.graph_c0	c102023.graph_c0	c101746.graph_c0	c104768.graph_c0	c104768.graph_c0	c101306.graph_c0	c101982.graph_c0	c103606.graph_c0	c100958.graph_c0	c101334.graph_c0	c106058.graph_c0	c101340.graph_c0
c103762.graph_c0	c102034.graph_c0	c101671.graph_c0	c102842.graph_c0	c101553.graph_c2	c101195.graph_c1	c101613.graph_c0	c105323.graph_c0	c101830.graph_c0	c102363.graph_c0	c107438.graph_c0	c101645.graph_c0	c101340.graph_c0	c101463.graph_c0	c101273.graph_c0	c103292.graph_c0	c105086.graph_c0	c107737.graph_c0	c103000.graph_c0	c100685.graph_c0	c101655.graph_c0	c103448.graph_c0	c101347.graph_c0	c103421.graph_c0	c103618.graph_c0	c102604.graph_c0	c105328.graph_c0	c101571.graph_c1	c101682.graph_c0	c101852.graph_c0	c101975.graph_c0	c103685.graph_c0	c101428.graph_c0	c102044.graph_c1	c101169.graph_c0	c101860.graph_c0	c102054.graph_c0	c101748.graph_c0	c104787.graph_c0	c104787.graph_c0	c101313.graph_c0	c101986.graph_c0	c103636.graph_c0	c100963.graph_c0	c101336.graph_c0	c106117.graph_c0	c101352.graph_c0
c103781.graph_c0	c102041.graph_c0	c101689.graph_c0	c102843.graph_c0	c101571.graph_c1	c101197.graph_c0	c101631.graph_c0	c105453.graph_c0	c101838.graph_c1	c102454.graph_c0	c107520.graph_c0	c101680.graph_c0	c101353.graph_c0	c101497.graph_c0	c101285.graph_c0	c103366.graph_c0	c105119.graph_c1	c107746.graph_c1	c103091.graph_c0	c100703.graph_c0	c101730.graph_c0	c103469.graph_c2	c101360.graph_c0	c103479.graph_c0	c103643.graph_c0	c102630.graph_c0	c105387.graph_c1	c101603.graph_c0	c101696.graph_c0	c101867.graph_c0	c102009.graph_c2	c103688.graph_c0	c101432.graph_c0	c102081.graph_c1	c101180.graph_c0	c101877.graph_c0	c102068.graph_c0	c101754.graph_c1	c104960.graph_c0	c104960.graph_c0	c101333.graph_c0	c102039.graph_c1	c103673.graph_c0	c100991.graph_c0	c101353.graph_c0	c106146.graph_c0	c101363.graph_c0
c103806.graph_c0	c102062.graph_c0	c101730.graph_c0	c102869.graph_c0	c101577.graph_c0	c101217.graph_c0	c101633.graph_c0	c105626.graph_c0	c101845.graph_c0	c102530.graph_c0	c107526.graph_c1	c101690.graph_c0	c101374.graph_c0	c101516.graph_c0	c101305.graph_c0	c103405.graph_c0	c105256.graph_c0	c107800.graph_c1	c103100.graph_c0	c100720.graph_c0	c101773.graph_c0	c103501.graph_c0	c101444.graph_c0	c103514.graph_c0	c103725.graph_c0	c102655.graph_c0	c105411.graph_c0	c101626.graph_c0	c101718.graph_c1	c101932.graph_c0	c102080.graph_c0	c103744.graph_c0	c101450.graph_c0	c102140.graph_c0	c101185.graph_c0	c101961.graph_c0	c102088.graph_c1	c101761.graph_c0	c105015.graph_c0	c105015.graph_c0	c101351.graph_c0	c102057.graph_c0	c103685.graph_c0	c101033.graph_c0	c101358.graph_c1	c106151.graph_c0	c101389.graph_c0
c103847.graph_c0	c102071.graph_c2	c101745.graph_c0	c102876.graph_c0	c101579.graph_c0	c101226.graph_c0	c101705.graph_c0	c105640.graph_c0	c101854.graph_c0	c102609.graph_c0	c107688.graph_c0	c101710.graph_c0	c101402.graph_c0	c101533.graph_c0	c101328.graph_c0	c103422.graph_c0	c105382.graph_c1	c107860.graph_c0	c103145.graph_c0	c100735.graph_c0	c101782.graph_c0	c103528.graph_c0	c101481.graph_c0	c103519.graph_c0	c103742.graph_c0	c102677.graph_c0	c105427.graph_c0	c101638.graph_c0	c101721.graph_c0	c101955.graph_c0	c102081.graph_c1	c103821.graph_c0	c101455.graph_c0	c102163.graph_c0	c101198.graph_c0	c101998.graph_c0	c102122.graph_c0	c101767.graph_c0	c105183.graph_c0	c105183.graph_c0	c101356.graph_c0	c102060.graph_c0	c103688.graph_c0	c101036.graph_c0	c101362.graph_c0	c106336.graph_c0	c101393.graph_c0
c103848.graph_c0	c102114.graph_c0	c101775.graph_c0	c102896.graph_c0	c101626.graph_c0	c101247.graph_c0	c101739.graph_c0	c105790.graph_c0	c101868.graph_c0	c102644.graph_c0	c107981.graph_c0	c101765.graph_c0	c101414.graph_c0	c101534.graph_c0	c101351.graph_c0	c103467.graph_c0	c105385.graph_c0	c107886.graph_c1	c103154.graph_c0	c100749.graph_c0	c101813.graph_c1	c103580.graph_c0	c101483.graph_c0	c103561.graph_c0	c103767.graph_c0	c102718.graph_c0	c105432.graph_c0	c101656.graph_c0	c101731.graph_c0	c101976.graph_c1	c102092.graph_c0	c103866.graph_c0	c101480.graph_c0	c102202.graph_c0	c101224.graph_c0	c102020.graph_c0	c102188.graph_c0	c101776.graph_c0	c105200.graph_c0	c105200.graph_c0	c101357.graph_c0	c102061.graph_c0	c103744.graph_c0	c101072.graph_c0	c101384.graph_c0	c106368.graph_c0	c101401.graph_c0
c103897.graph_c0	c102158.graph_c0	c101787.graph_c0	c102907.graph_c0	c101630.graph_c0	c101251.graph_c0	c101777.graph_c0	c105834.graph_c0	c101933.graph_c0	c102660.graph_c0	c108016.graph_c0	c101787.graph_c0	c101416.graph_c0	c101627.graph_c0	c101370.graph_c0	c103490.graph_c0	c105456.graph_c1	c107939.graph_c0	c103163.graph_c0	c100753.graph_c0	c101823.graph_c0	c103631.graph_c0	c101503.graph_c0	c103585.graph_c0	c103782.graph_c0	c102734.graph_c1	c105455.graph_c0	c101672.graph_c1	c101761.graph_c0	c101982.graph_c0	c102092.graph_c1	c103878.graph_c0	c101503.graph_c0	c102216.graph_c0	c101248.graph_c0	c102024.graph_c0	c102194.graph_c0	c101780.graph_c0	c105238.graph_c0	c105238.graph_c0	c101363.graph_c0	c102101.graph_c0	c103821.graph_c0	c101107.graph_c0	c101476.graph_c0	c106389.graph_c0	c101411.graph_c1
c103901.graph_c0	c102164.graph_c0	c101789.graph_c0	c102908.graph_c0	c101647.graph_c0	c101254.graph_c0	c101863.graph_c0	c105835.graph_c0	c101964.graph_c2	c102677.graph_c0	c108078.graph_c0	c101788.graph_c0	c101422.graph_c1	c101708.graph_c0	c101394.graph_c0	c103497.graph_c0	c105519.graph_c0	c108115.graph_c0	c103185.graph_c0	c100767.graph_c0	c101879.graph_c0	c103643.graph_c0	c101512.graph_c0	c103637.graph_c0	c103787.graph_c0	c102748.graph_c0	c105465.graph_c0	c101682.graph_c0	c101777.graph_c0	c101996.graph_c0	c102165.graph_c0	c103901.graph_c0	c101535.graph_c0	c102276.graph_c0	c101249.graph_c0	c102034.graph_c0	c102202.graph_c0	c101820.graph_c0	c105256.graph_c0	c105256.graph_c0	c101368.graph_c0	c102112.graph_c0	c103866.graph_c0	c101121.graph_c0	c101486.graph_c0	c106405.graph_c0	c101419.graph_c0
c104009.graph_c0	c102212.graph_c0	c101816.graph_c0	c102914.graph_c0	c101721.graph_c0	c101268.graph_c0	c101893.graph_c0	c105860.graph_c0	c101971.graph_c1	c102680.graph_c0	c108110.graph_c0	c101789.graph_c0	c101427.graph_c0	c101784.graph_c0	c101426.graph_c0	c103531.graph_c0	c105753.graph_c1	c108155.graph_c0	c103293.graph_c2	c100772.graph_c0	c101883.graph_c0	c103724.graph_c0	c101517.graph_c0	c103657.graph_c0	c103845.graph_c0	c102750.graph_c1	c105495.graph_c0	c101696.graph_c0	c101788.graph_c0	c102041.graph_c0	c102176.graph_c0	c104025.graph_c0	c101539.graph_c0	c102311.graph_c0	c101257.graph_c0	c102036.graph_c0	c102212.graph_c0	c101822.graph_c0	c105272.graph_c0	c105272.graph_c0	c101395.graph_c0	c102114.graph_c0	c103878.graph_c0	c101152.graph_c0	c101534.graph_c0	c106459.graph_c0	c101427.graph_c0
c104154.graph_c0	c102221.graph_c0	c101851.graph_c0	c102930.graph_c0	c101748.graph_c0	c101269.graph_c0	c101959.graph_c0	c105871.graph_c0	c101973.graph_c0	c102765.graph_c0	c108149.graph_c0	c101792.graph_c0	c101436.graph_c0	c101806.graph_c0	c101432.graph_c0	c103545.graph_c0	c105777.graph_c0	c108162.graph_c0	c103373.graph_c0	c100791.graph_c0	c101891.graph_c1	c103730.graph_c0	c101547.graph_c0	c103658.graph_c0	c103965.graph_c0	c102799.graph_c0	c105571.graph_c0	c101748.graph_c0	c101817.graph_c0	c102049.graph_c0	c102209.graph_c0	c104026.graph_c0	c101565.graph_c0	c102314.graph_c0	c101278.graph_c0	c102038.graph_c0	c102218.graph_c1	c101826.graph_c0	c105296.graph_c0	c105296.graph_c0	c101406.graph_c0	c102132.graph_c0	c103901.graph_c0	c101175.graph_c0	c101538.graph_c0	c106483.graph_c0	c101469.graph_c0
c104165.graph_c0	c102230.graph_c0	c101884.graph_c0	c102981.graph_c0	c101762.graph_c0	c101271.graph_c0	c101976.graph_c1	c105908.graph_c1	c101987.graph_c0	c102811.graph_c0	c108160.graph_c0	c101818.graph_c0	c101450.graph_c0	c101814.graph_c0	c101440.graph_c0	c103570.graph_c0	c105842.graph_c1	c108226.graph_c0	c103418.graph_c0	c100811.graph_c0	c101899.graph_c0	c103879.graph_c0	c101592.graph_c0	c103673.graph_c0	c104124.graph_c0	c102846.graph_c0	c105762.graph_c0	c101754.graph_c1	c101823.graph_c0	c102073.graph_c0	c102250.graph_c0	c104127.graph_c0	c101573.graph_c0	c102321.graph_c0	c101307.graph_c1	c102040.graph_c0	c102219.graph_c0	c101854.graph_c0	c105329.graph_c0	c105329.graph_c0	c101411.graph_c1	c102172.graph_c0	c104025.graph_c0	c101176.graph_c0	c101551.graph_c1	c106584.graph_c0	c101481.graph_c0
c104209.graph_c0	c102266.graph_c1	c101955.graph_c0	c103037.graph_c1	c101790.graph_c0	c101276.graph_c0	c101995.graph_c0	c105946.graph_c0	c101994.graph_c0	c102816.graph_c0	c108187.graph_c0	c101836.graph_c0	c101456.graph_c0	c101817.graph_c0	c101475.graph_c0	c103573.graph_c0	c105909.graph_c0	c108307.graph_c0	c103432.graph_c0	c100821.graph_c0	c101907.graph_c0	c104067.graph_c0	c101601.graph_c0	c103769.graph_c1	c104181.graph_c0	c102874.graph_c0	c105765.graph_c0	c101755.graph_c0	c101846.graph_c0	c102076.graph_c0	c102253.graph_c0	c104150.graph_c1	c101578.graph_c2	c102377.graph_c1	c101309.graph_c0	c102068.graph_c0	c102221.graph_c0	c101883.graph_c0	c105347.graph_c0	c105347.graph_c0	c101472.graph_c0	c102242.graph_c1	c104026.graph_c0	c101232.graph_c0	c101568.graph_c0	c106617.graph_c1	c101588.graph_c0
c104226.graph_c0	c102293.graph_c0	c102009.graph_c2	c103083.graph_c0	c101814.graph_c0	c101292.graph_c1	c102013.graph_c0	c105974.graph_c0	c102010.graph_c1	c102842.graph_c0	c108240.graph_c0	c101847.graph_c0	c101460.graph_c0	c101823.graph_c0	c101522.graph_c1	c103610.graph_c1	c106014.graph_c0	c108312.graph_c0	c103485.graph_c0	c100830.graph_c0	c101918.graph_c0	c104111.graph_c0	c101621.graph_c0	c103775.graph_c0	c104184.graph_c1	c102988.graph_c0	c105790.graph_c0	c101787.graph_c0	c101862.graph_c0	c102131.graph_c0	c102315.graph_c0	c104192.graph_c0	c101609.graph_c0	c102394.graph_c0	c101312.graph_c0	c102076.graph_c0	c102270.graph_c0	c101939.graph_c0	c105398.graph_c0	c105398.graph_c0	c101497.graph_c0	c102273.graph_c0	c104127.graph_c0	c101246.graph_c0	c101589.graph_c0	c106628.graph_c1	c101595.graph_c0
c104230.graph_c0	c102322.graph_c0	c102027.graph_c0	c103102.graph_c0	c101822.graph_c0	c101294.graph_c0	c102030.graph_c0	c105986.graph_c0	c102023.graph_c0	c102845.graph_c1	c108275.graph_c0	c101854.graph_c0	c101465.graph_c0	c101840.graph_c1	c101523.graph_c0	c103618.graph_c0	c106247.graph_c0	c108436.graph_c1	c103489.graph_c0	c100850.graph_c0	c101951.graph_c0	c104114.graph_c0	c101654.graph_c0	c103821.graph_c0	c104292.graph_c0	c103011.graph_c1	c105793.graph_c0	c101806.graph_c0	c101873.graph_c0	c102135.graph_c1	c102343.graph_c0	c104221.graph_c0	c101633.graph_c0	c102399.graph_c0	c101313.graph_c0	c102115.graph_c0	c102304.graph_c0	c101954.graph_c0	c105461.graph_c0	c105461.graph_c0	c101501.graph_c1	c102284.graph_c1	c104150.graph_c1	c101256.graph_c0	c101613.graph_c0	c106639.graph_c0	c101636.graph_c0
c104326.graph_c0	c102328.graph_c0	c102084.graph_c0	c103120.graph_c0	c101828.graph_c0	c101316.graph_c0	c102039.graph_c1	c106078.graph_c1	c102030.graph_c0	c102850.graph_c0	c108336.graph_c0	c101872.graph_c0	c101480.graph_c0	c101878.graph_c1	c101538.graph_c0	c103699.graph_c0	c106356.graph_c0	c108470.graph_c0	c103502.graph_c0	c100861.graph_c0	c101955.graph_c0	c104116.graph_c0	c101685.graph_c0	c103878.graph_c0	c104301.graph_c0	c103116.graph_c0	c105795.graph_c0	c101813.graph_c1	c101883.graph_c0	c102193.graph_c0	c102374.graph_c0	c104260.graph_c0	c101638.graph_c0	c102424.graph_c0	c101315.graph_c0	c102131.graph_c0	c102318.graph_c0	c101964.graph_c2	c105571.graph_c0	c105571.graph_c0	c101513.graph_c0	c102322.graph_c0	c104192.graph_c0	c101268.graph_c0	c101697.graph_c0	c106710.graph_c0	c101647.graph_c0
c104390.graph_c0	c102334.graph_c0	c102094.graph_c0	c103135.graph_c1	c101834.graph_c0	c101328.graph_c0	c102055.graph_c0	c106113.graph_c0	c102063.graph_c1	c102892.graph_c0	c108364.graph_c1	c101879.graph_c0	c101525.graph_c0	c101879.graph_c0	c101578.graph_c2	c103713.graph_c0	c106359.graph_c0	c108590.graph_c0	c103504.graph_c0	c100870.graph_c0	c101957.graph_c1	c104117.graph_c0	c101739.graph_c0	c103965.graph_c0	c104345.graph_c2	c103165.graph_c0	c105801.graph_c0	c101854.graph_c0	c101894.graph_c0	c102200.graph_c1	c102427.graph_c0	c104389.graph_c0	c101648.graph_c0	c102426.graph_c0	c101333.graph_c0	c102150.graph_c0	c102320.graph_c0	c102019.graph_c0	c105647.graph_c0	c105647.graph_c0	c101559.graph_c1	c102323.graph_c0	c104221.graph_c0	c101279.graph_c0	c101774.graph_c0	c106857.graph_c0	c101654.graph_c0
c104392.graph_c0	c102497.graph_c1	c102131.graph_c0	c103169.graph_c0	c101852.graph_c0	c101332.graph_c0	c102058.graph_c0	c106128.graph_c0	c102064.graph_c0	c102908.graph_c0	c108387.graph_c0	c101896.graph_c0	c101526.graph_c0	c101884.graph_c0	c101589.graph_c0	c103755.graph_c0	c106364.graph_c0	c108602.graph_c0	c103544.graph_c0	c100904.graph_c0	c101965.graph_c0	c104145.graph_c0	c101750.graph_c0	c104065.graph_c0	c104347.graph_c0	c103222.graph_c2	c105811.graph_c0	c101859.graph_c0	c101896.graph_c0	c102219.graph_c0	c102483.graph_c0	c104449.graph_c0	c101678.graph_c0	c102444.graph_c0	c101358.graph_c1	c102157.graph_c0	c102344.graph_c0	c102027.graph_c0	c105721.graph_c0	c105721.graph_c0	c101573.graph_c1	c102356.graph_c0	c104260.graph_c0	c101288.graph_c0	c101777.graph_c0	c106899.graph_c0	c101697.graph_c0
c104394.graph_c2	c102498.graph_c2	c102135.graph_c1	c103203.graph_c0	c101857.graph_c0	c101343.graph_c0	c102078.graph_c0	c106171.graph_c0	c102086.graph_c0	c102959.graph_c0	c108436.graph_c1	c101917.graph_c0	c101528.graph_c0	c101940.graph_c0	c101595.graph_c0	c103884.graph_c0	c106622.graph_c0	c108666.graph_c0	c103553.graph_c0	c100918.graph_c0	c102041.graph_c0	c104154.graph_c0	c101760.graph_c2	c104068.graph_c0	c104353.graph_c0	c103224.graph_c0	c105957.graph_c0	c101908.graph_c0	c10190.graph_c0	c1023.graph_c0	c102492.graph_c0	c104532.graph_c0	c101699.graph_c0	c102579.graph_c0	c101368.graph_c0	c102158.graph_c0	c102350.graph_c0	c102061.graph_c0	c105737.graph_c0	c105737.graph_c0	c101594.graph_c0	c102375.graph_c0	c104389.graph_c0	c101298.graph_c1	c101779.graph_c0	c106963.graph_c0	c101725.graph_c0
c104419.graph_c0	c102522.graph_c0	c102137.graph_c0	c103259.graph_c0	c101867.graph_c0	c101355.graph_c0	c102093.graph_c0	c106214.graph_c0	c102100.graph_c1	c102967.graph_c0	c108533.graph_c0	c101922.graph_c0	c101530.graph_c0	c101941.graph_c0	c101601.graph_c0	c103905.graph_c0	c106658.graph_c0	c108680.graph_c0	c103592.graph_c0	c100922.graph_c0	c102055.graph_c0	c104178.graph_c0	c101781.graph_c1	c104072.graph_c0	c104361.graph_c0	c103242.graph_c0	c105964.graph_c0	c101925.graph_c0	c101908.graph_c0	c102330.graph_c0	c102515.graph_c0	c104647.graph_c0	c101765.graph_c0	c102604.graph_c0	c101383.graph_c0	c102164.graph_c0	c102353.graph_c0	c102064.graph_c0	c105743.graph_c0	c105743.graph_c0	c101597.graph_c0	c102410.graph_c0	c104449.graph_c0	c101312.graph_c0	c101790.graph_c0	c107003.graph_c0	c101794.graph_c0
c104429.graph_c0	c102553.graph_c0	c102146.graph_c0	c103327.graph_c0	c101872.graph_c0	c101369.graph_c0	c102101.graph_c0	c106401.graph_c0	c102117.graph_c0	c102984.graph_c0	c108547.graph_c0	c101973.graph_c0	c101536.graph_c0	c101945.graph_c0	c101638.graph_c0	c103918.graph_c1	c106697.graph_c0	c108696.graph_c0	c103593.graph_c0	c100953.graph_c0	c102079.graph_c0	c104188.graph_c0	c101820.graph_c0	c104105.graph_c0	c104406.graph_c0	c103286.graph_c0	c106036.graph_c0	c101941.graph_c0	c101941.graph_c0	c102422.graph_c0	c102533.graph_c0	c104652.graph_c0	c101780.graph_c0	c102621.graph_c0	c101396.graph_c0	c102213.graph_c0	c102355.graph_c0	c102067.graph_c0	c105777.graph_c0	c105777.graph_c0	c101609.graph_c0	c102422.graph_c0	c104532.graph_c0	c101322.graph_c0	c101838.graph_c1	c107017.graph_c0	c101833.graph_c1
c104431.graph_c0	c102556.graph_c1	c102156.graph_c0	c103357.graph_c0	c101903.graph_c0	c101370.graph_c0	c102156.graph_c0	c106428.graph_c0	c102217.graph_c0	c102996.graph_c0	c108560.graph_c0	c101981.graph_c0	c101575.graph_c0	c101965.graph_c0	c101712.graph_c0	c103924.graph_c0	c106757.graph_c0	c108912.graph_c0	c103609.graph_c0	c100975.graph_c0	c102093.graph_c0	c104198.graph_c0	c101839.graph_c0	c104111.graph_c0	c104436.graph_c0	c103322.graph_c1	c106109.graph_c0	c101955.graph_c0	c101955.graph_c0	c102432.graph_c0	c102534.graph_c0	c104673.graph_c0	c101791.graph_c0	c102657.graph_c0	c101463.graph_c0	c102217.graph_c0	c102359.graph_c0	c102068.graph_c0	c105829.graph_c0	c105829.graph_c0	c101612.graph_c0	c102449.graph_c0	c104647.graph_c0	c101327.graph_c0	c101854.graph_c0	c107151.graph_c0	c101852.graph_c0
c104443.graph_c0	c102566.graph_c0	c102229.graph_c0	c103386.graph_c0	c101906.graph_c0	c101386.graph_c0	c102214.graph_c1	c106457.graph_c0	c102230.graph_c0	c102999.graph_c0	c108630.graph_c0	c102073.graph_c0	c101577.graph_c0	c101970.graph_c0	c101717.graph_c0	c104001.graph_c0	c106884.graph_c0	c108998.graph_c0	c103614.graph_c0	c100994.graph_c0	c102101.graph_c1	c104207.graph_c0	c101872.graph_c0	c10412.graph_c0	c104530.graph_c0	c103388.graph_c0	c106156.graph_c0	c101971.graph_c1	c101968.graph_c0	c102433.graph_c0	c10257.graph_c0	c104679.graph_c0	c101833.graph_c1	c102688.graph_c0	c101468.graph_c0	c102246.graph_c0	c102402.graph_c0	c102084.graph_c0	c105934.graph_c0	c105934.graph_c0	c101613.graph_c0	c102477.graph_c0	c104652.graph_c0	c101330.graph_c0	c101867.graph_c0	c107335.graph_c0	c101857.graph_c0
c104471.graph_c0	c102600.graph_c0	c102256.graph_c0	c103462.graph_c0	c101908.graph_c0	c101393.graph_c0	c102221.graph_c0	c106469.graph_c0	c102249.graph_c0	c103064.graph_c0	c108667.graph_c0	c102081.graph_c0	c101591.graph_c0	c101988.graph_c0	c101762.graph_c0	c104084.graph_c0	c106934.graph_c0	c109041.graph_c0	c103645.graph_c1	c100996.graph_c0	c102103.graph_c0	c104270.graph_c0	c10188.graph_c0	c104137.graph_c0	c104547.graph_c0	c103407.graph_c0	c106159.graph_c0	c101972.graph_c0	c101994.graph_c0	c102473.graph_c0	c102580.graph_c0	c104766.graph_c0	c101838.graph_c1	c102730.graph_c1	c101482.graph_c0	c102263.graph_c0	c102431.graph_c0	c102126.graph_c0	c106006.graph_c0	c106006.graph_c0	c101623.graph_c0	c102494.graph_c0	c104673.graph_c0	c101332.graph_c0	c101872.graph_c0	c107370.graph_c0	c101879.graph_c0
c104501.graph_c0	c102627.graph_c0	c102264.graph_c0	c103466.graph_c0	c101922.graph_c0	c101394.graph_c0	c102237.graph_c0	c106584.graph_c0	c102291.graph_c0	c103085.graph_c0	c108717.graph_c0	c102081.graph_c1	c101605.graph_c0	c101994.graph_c0	c101774.graph_c0	c104124.graph_c0	c106958.graph_c0	c109064.graph_c0	c103646.graph_c0	c101001.graph_c0	c102141.graph_c1	c104289.graph_c0	c101918.graph_c0	c104167.graph_c1	c104574.graph_c0	c103408.graph_c0	c106219.graph_c0	c102016.graph_c0	c101995.graph_c0	c102490.graph_c0	c102592.graph_c0	c104768.graph_c0	c101853.graph_c1	c102734.graph_c1	c101494.graph_c0	c102277.graph_c1	c102442.graph_c0	c102128.graph_c0	c106054.graph_c0	c106054.graph_c0	c101631.graph_c2	c102524.graph_c0	c104679.graph_c0	c101344.graph_c0	c101886.graph_c0	c107421.graph_c0	c101887.graph_c0
c104505.graph_c0	c102636.graph_c1	c102266.graph_c0	c103471.graph_c0	c101941.graph_c0	c101403.graph_c0	c102243.graph_c0	c106599.graph_c0	c102302.graph_c0	c103091.graph_c0	c108812.graph_c0	c102160.graph_c0	c101618.graph_c0	c102019.graph_c0	c101780.graph_c0	c104149.graph_c0	c106972.graph_c0	c109115.graph_c0	c103673.graph_c0	c101005.graph_c0	c102176.graph_c0	c104440.graph_c0	c101980.graph_c0	c104179.graph_c0	c104611.graph_c1	c103422.graph_c0	c106221.graph_c0	c102017.graph_c0	c102006.graph_c0	c102538.graph_c0	c102615.graph_c0	c104774.graph_c0	c101873.graph_c0	c102737.graph_c0	c101519.graph_c0	c102291.graph_c0	c102447.graph_c0	c102147.graph_c0	c106076.graph_c0	c106076.graph_c0	c101634.graph_c0	c102556.graph_c1	c104766.graph_c0	c101353.graph_c0	c101901.graph_c1	c107542.graph_c0	c101898.graph_c0
c104528.graph_c0	c102650.graph_c0	c102267.graph_c0	c103477.graph_c0	c101944.graph_c0	c101411.graph_c1	c102249.graph_c0	c106682.graph_c0	c102316.graph_c0	c103096.graph_c0	c108879.graph_c0	c102219.graph_c0	c101654.graph_c0	c102043.graph_c0	c101823.graph_c0	c104167.graph_c1	c107005.graph_c0	c109120.graph_c1	c103675.graph_c1	c101014.graph_c0	c102216.graph_c0	c104486.graph_c0	c101998.graph_c0	c104221.graph_c0	c104621.graph_c0	c103423.graph_c0	c106343.graph_c0	c102039.graph_c1	c102036.graph_c0	c102559.graph_c2	c102648.graph_c0	c104809.graph_c0	c101919.graph_c0	c102781.graph_c0	c101534.graph_c0	c102358.graph_c0	c102490.graph_c0	c102156.graph_c0	c106093.graph_c0	c106093.graph_c0	c101644.graph_c0	c102611.graph_c0	c104768.graph_c0	c101374.graph_c0	c101922.graph_c0	c107564.graph_c0	c101899.graph_c0
c104531.graph_c0	c102681.graph_c0	c102336.graph_c0	c103514.graph_c0	c101951.graph_c0	c101421.graph_c0	c102266.graph_c0	c106705.graph_c0	c102322.graph_c0	c103154.graph_c0	c108894.graph_c0	c102267.graph_c0	c101661.graph_c0	c102073.graph_c0	c101856.graph_c0	c104171.graph_c0	c107039.graph_c1	c109137.graph_c0	c103710.graph_c0	c101016.graph_c0	c102227.graph_c0	c104487.graph_c0	c102000.graph_c0	c104222.graph_c0	c104623.graph_c0	c103454.graph_c0	c106350.graph_c0	c102050.graph_c0	c102049.graph_c0	c102596.graph_c0	c102656.graph_c0	c104859.graph_c0	c101933.graph_c0	c102816.graph_c0	c101546.graph_c0	c102359.graph_c0	c102515.graph_c0	c102182.graph_c0	c106174.graph_c1	c106174.graph_c1	c101671.graph_c0	c102673.graph_c0	c104774.graph_c0	c101382.graph_c0	c101959.graph_c0	c107686.graph_c0	c101960.graph_c0
c104535.graph_c0	c102696.graph_c0	c102341.graph_c0	c103597.graph_c0	c101953.graph_c0	c101463.graph_c0	c102291.graph_c0	c106720.graph_c0	c102328.graph_c0	c103216.graph_c0	c108932.graph_c0	c102270.graph_c0	c101663.graph_c1	c102090.graph_c0	c101860.graph_c0	c104179.graph_c0	c107084.graph_c0	c109188.graph_c0	c103713.graph_c0	c101048.graph_c1	c102230.graph_c0	c104596.graph_c0	c102009.graph_c2	c104232.graph_c0	c104673.graph_c0	c103533.graph_c0	c106519.graph_c0	c102055.graph_c0	c102074.graph_c0	c102635.graph_c1	c102698.graph_c0	c104877.graph_c0	c101941.graph_c0	c102844.graph_c0	c101552.graph_c0	c102375.graph_c0	c102537.graph_c0	c102214.graph_c2	c106280.graph_c0	c106280.graph_c0	c101697.graph_c0	c102679.graph_c1	c104809.graph_c0	c101389.graph_c0	c101981.graph_c0	c107715.graph_c0	c101976.graph_c1
c104554.graph_c0	c102713.graph_c0	c102345.graph_c0	c103633.graph_c0	c101957.graph_c1	c101484.graph_c0	c102301.graph_c0	c106729.graph_c0	c102349.graph_c0	c103235.graph_c0	c108940.graph_c0	c102273.graph_c0	c101688.graph_c0	c102102.graph_c0	c101883.graph_c0	c104181.graph_c0	c107102.graph_c1	c109248.graph_c0	c103737.graph_c0	c101049.graph_c0	c102241.graph_c0	c104647.graph_c0	c102023.graph_c0	c104290.graph_c0	c104740.graph_c0	c103536.graph_c0	c106563.graph_c1	c102060.graph_c0	c102099.graph_c0	c102839.graph_c0	c102717.graph_c0	c104907.graph_c0	c101964.graph_c2	c102923.graph_c0	c101571.graph_c0	c102397.graph_c0	c102542.graph_c0	c102220.graph_c0	c106422.graph_c0	c106422.graph_c0	c101704.graph_c0	c102734.graph_c0	c104859.graph_c0	c101400.graph_c0	c102016.graph_c0	c108095.graph_c0	c102047.graph_c0
c104559.graph_c0	c102737.graph_c0	c102348.graph_c0	c103641.graph_c0	c101963.graph_c0	c101494.graph_c0	c102314.graph_c0	c106768.graph_c0	c102393.graph_c0	c103242.graph_c0	c109024.graph_c0	c102283.graph_c0	c101689.graph_c0	c102160.graph_c0	c101903.graph_c0	c104201.graph_c0	c107113.graph_c0	c109355.graph_c0	c103751.graph_c0	c101052.graph_c0	c102254.graph_c0	c104650.graph_c0	c102033.graph_c0	c104302.graph_c0	c104747.graph_c0	c103604.graph_c0	c106564.graph_c0	c102064.graph_c0	c102101.graph_c0	c102849.graph_c0	c102736.graph_c0	c104966.graph_c0	c101968.graph_c0	c102972.graph_c0	c101609.graph_c0	c102454.graph_c0	c102547.graph_c1	c102237.graph_c0	c106431.graph_c0	c106431.graph_c0	c101708.graph_c0	c102743.graph_c0	c104877.graph_c0	c101417.graph_c0	c10202.graph_c0	c108122.graph_c0	c102061.graph_c0
c104648.graph_c1	c102756.graph_c0	c102350.graph_c0	c103684.graph_c0	c101965.graph_c0	c101523.graph_c0	c102349.graph_c1	c106904.graph_c0	c102409.graph_c0	c103277.graph_c0	c109075.graph_c0	c102316.graph_c1	c101742.graph_c0	c102185.graph_c0	c101918.graph_c0	c104203.graph_c0	c107178.graph_c0	c109360.graph_c0	c103875.graph_c0	c101059.graph_c0	c102255.graph_c0	c104791.graph_c0	c102071.graph_c2	c104312.graph_c0	c104800.graph_c0	c103615.graph_c0	c106575.graph_c0	c102083.graph_c0	c102130.graph_c0	c102901.graph_c0	c102738.graph_c0	c105030.graph_c0	c101995.graph_c0	c103058.graph_c0	c101634.graph_c0	c102459.graph_c0	c102586.graph_c0	c102260.graph_c0	c106433.graph_c0	c106433.graph_c0	c101712.graph_c0	c102747.graph_c0	c104907.graph_c0	c101429.graph_c0	c102034.graph_c0	c108273.graph_c0	c102094.graph_c0
c104785.graph_c0	c102768.graph_c0	c102353.graph_c0	c103769.graph_c1	c101975.graph_c0	c101546.graph_c0	c102366.graph_c0	c106907.graph_c0	c102410.graph_c0	c103308.graph_c0	c109103.graph_c0	c102318.graph_c0	c101744.graph_c0	c102188.graph_c0	c101937.graph_c0	c104223.graph_c0	c107268.graph_c0	c109366.graph_c0	c103885.graph_c0	c101063.graph_c0	c102266.graph_c0	c104811.graph_c0	c102075.graph_c0	c104332.graph_c0	c104808.graph_c0	c103639.graph_c0	c106577.graph_c0	c102090.graph_c0	c102151.graph_c0	c102929.graph_c0	c102768.graph_c0	c105032.graph_c0	c102008.graph_c0	c103069.graph_c0	c101640.graph_c0	c102503.graph_c0	c102759.graph_c0	c102277.graph_c0	c106465.graph_c0	c106465.graph_c0	c101794.graph_c0	c102759.graph_c0	c105030.graph_c0	c101441.graph_c0	c102041.graph_c0	c108286.graph_c0	c102099.graph_c0
c104822.graph_c0	c102830.graph_c0	c102363.graph_c0	c103900.graph_c0	c101996.graph_c0	c101555.graph_c1	c102382.graph_c0	c106920.graph_c0	c102466.graph_c0	c103310.graph_c0	c109129.graph_c0	c102324.graph_c1	c101753.graph_c0	c102212.graph_c0	c101965.graph_c0	c104266.graph_c0	c107310.graph_c0	c109502.graph_c0	c103899.graph_c0	c101072.graph_c0	c102267.graph_c0	c104812.graph_c0	c102084.graph_c0	c104340.graph_c0	c104847.graph_c0	c103644.graph_c0	c106599.graph_c0	c102092.graph_c1	c102176.graph_c0	c102957.graph_c0	c102775.graph_c0	c105179.graph_c0	c102019.graph_c0	c103083.graph_c0	c101648.graph_c0	c102534.graph_c0	c102800.graph_c0	c102283.graph_c0	c106501.graph_c0	c106501.graph_c0	c101813.graph_c1	c102765.graph_c0	c105032.graph_c0	c101484.graph_c0	c102064.graph_c0	c108324.graph_c0	c102115.graph_c0
c104854.graph_c0	c102873.graph_c0	c102399.graph_c0	c103901.graph_c0	c102026.graph_c0	c101589.graph_c0	c102428.graph_c0	c106978.graph_c0	c102490.graph_c1	c103312.graph_c0	c109177.graph_c0	c102354.graph_c0	c101754.graph_c1	c102267.graph_c0	c101968.graph_c0	c104339.graph_c0	c107415.graph_c0	c109620.graph_c0	c103932.graph_c0	c101076.graph_c0	c102273.graph_c0	c104845.graph_c0	c102163.graph_c0	c104342.graph_c0	c104853.graph_c0	c103697.graph_c1	c106644.graph_c0	c102110.graph_c0	c102194.graph_c0	c102970.graph_c0	c102788.graph_c0	c105190.graph_c0	c102038.graph_c0	c103084.graph_c0	c101656.graph_c0	c102555.graph_c0	c102817.graph_c0	c102284.graph_c1	c106593.graph_c0	c106593.graph_c0	c101838.graph_c1	c102784.graph_c0	c105179.graph_c0	c101494.graph_c0	c102075.graph_c0	c108365.graph_c0	c102148.graph_c0
c104913.graph_c0	c102901.graph_c0	c102402.graph_c0	c103905.graph_c0	c102032.graph_c0	c101597.graph_c0	c102430.graph_c0	c107055.graph_c0	c102492.graph_c0	c103345.graph_c0	c109187.graph_c0	c102421.graph_c0	c101767.graph_c0	c102273.graph_c0	c101971.graph_c1	c104405.graph_c0	c107490.graph_c0	c109628.graph_c0	c103957.graph_c0	c101082.graph_c0	c102286.graph_c0	c104867.graph_c0	c102205.graph_c0	c104345.graph_c2	c104856.graph_c1	c103722.graph_c0	c106655.graph_c0	c102138.graph_c0	c102237.graph_c0	c102990.graph_c0	c102851.graph_c0	c105200.graph_c0	c102063.graph_c1	c103098.graph_c0	c101661.graph_c0	c102564.graph_c0	c102857.graph_c0	c102291.graph_c0	c106648.graph_c0	c106648.graph_c0	c101858.graph_c0	c102798.graph_c1	c105190.graph_c0	c101503.graph_c0	c102164.graph_c0	c108434.graph_c0	c102164.graph_c0
c104957.graph_c1	c102907.graph_c0	c102430.graph_c0	c103919.graph_c0	c102049.graph_c0	c101627.graph_c0	c102433.graph_c0	c107116.graph_c0	c102539.graph_c0	c103360.graph_c0	c109253.graph_c0	c102440.graph_c1	c101799.graph_c0	c102275.graph_c0	c102009.graph_c2	c104546.graph_c1	c107574.graph_c0	c109659.graph_c0	c103971.graph_c0	c101085.graph_c0	c102292.graph_c0	c104891.graph_c0	c102216.graph_c0	c104350.graph_c1	c104870.graph_c0	c103776.graph_c0	c106685.graph_c0	c102141.graph_c1	c102244.graph_c1	c102997.graph_c0	c102855.graph_c0	c105256.graph_c0	c102078.graph_c0	c103110.graph_c0	c101680.graph_c0	c102605.graph_c0	c102906.graph_c0	c102317.graph_c0	c106686.graph_c0	c106686.graph_c0	c101867.graph_c0	c102896.graph_c0	c105200.graph_c0	c101526.graph_c0	c102232.graph_c0	c108453.graph_c0	c102176.graph_c0
c104979.graph_c0	c102951.graph_c1	c102442.graph_c0	c103961.graph_c0	c102067.graph_c0	c101630.graph_c0	c102448.graph_c0	c107125.graph_c0	c102565.graph_c0	c103401.graph_c0	c109317.graph_c1	c102454.graph_c0	c101818.graph_c0	c102277.graph_c0	c102015.graph_c0	c104571.graph_c0	c107608.graph_c0	c109754.graph_c0	c103978.graph_c1	c101086.graph_c0	c102321.graph_c0	c104991.graph_c0	c102277.graph_c0	c104367.graph_c0	c104873.graph_c0	c103794.graph_c0	c106691.graph_c0	c102144.graph_c0	c102268.graph_c0	c103001.graph_c2	c102927.graph_c0	c105272.graph_c0	c102084.graph_c0	c103198.graph_c0	c101682.graph_c0	c102609.graph_c0	c102943.graph_c0	c102323.graph_c0	c106731.graph_c0	c106731.graph_c0	c101879.graph_c0	c102903.graph_c0	c105256.graph_c0	c101528.graph_c0	c102237.graph_c0	c108469.graph_c0	c102191.graph_c1
c104988.graph_c2	c102969.graph_c0	c102480.graph_c0	c104005.graph_c0	c102093.graph_c0	c101672.graph_c1	c102501.graph_c0	c107227.graph_c0	c102580.graph_c0	c103402.graph_c0	c109336.graph_c0	c102533.graph_c1	c101820.graph_c0	c102301.graph_c0	c102016.graph_c0	c104673.graph_c0	c107610.graph_c0	c109834.graph_c0	c104001.graph_c0	c101087.graph_c0	c102323.graph_c0	c105005.graph_c0	c102283.graph_c0	c104390.graph_c0	c104913.graph_c0	c103848.graph_c0	c106699.graph_c0	c102160.graph_c0	c102277.graph_c0	c103033.graph_c0	c102959.graph_c0	c105300.graph_c0	c102095.graph_c0	c103209.graph_c0	c101691.graph_c0	c102624.graph_c0	c102947.graph_c0	c102330.graph_c0	c106796.graph_c0	c106796.graph_c0	c101883.graph_c0	c102913.graph_c0	c105272.graph_c0	c101530.graph_c0	c102245.graph_c0	c108518.graph_c0	c102268.graph_c0
c105023.graph_c0	c102971.graph_c0	c102526.graph_c0	c104011.graph_c0	c102126.graph_c0	c101686.graph_c0	c102531.graph_c0	c107324.graph_c0	c102604.graph_c0	c103418.graph_c0	c109349.graph_c1	c102555.graph_c0	c101822.graph_c0	c102304.graph_c0	c102020.graph_c0	c104707.graph_c0	c107647.graph_c0	c109846.graph_c0	c104037.graph_c0	c101094.graph_c1	c102332.graph_c0	c105007.graph_c0	c102302.graph_c0	c104406.graph_c0	c104938.graph_c0	c103849.graph_c0	c106718.graph_c0	c102172.graph_c0	c102283.graph_c0	c103075.graph_c0	c102972.graph_c0	c105547.graph_c0	c102113.graph_c0	c103264.graph_c0	c101704.graph_c0	c102625.graph_c0	c102955.graph_c2	c102332.graph_c0	c106799.graph_c0	c106799.graph_c0	c101885.graph_c0	c102918.graph_c0	c105300.graph_c0	c101534.graph_c0	c102255.graph_c0	c108539.graph_c0	c102303.graph_c0
c105024.graph_c0	c102979.graph_c0	c102552.graph_c0	c104037.graph_c0	c102140.graph_c0	c101691.graph_c0	c102607.graph_c0	c107352.graph_c0	c102628.graph_c0	c103427.graph_c0	c109437.graph_c1	c10257.graph_c0	c101829.graph_c0	c102346.graph_c0	c102023.graph_c0	c104817.graph_c0	c107697.graph_c0	c109924.graph_c0	c104046.graph_c0	c101097.graph_c0	c102369.graph_c0	c105031.graph_c1	c102322.graph_c0	c104570.graph_c0	c105026.graph_c0	c103891.graph_c1	c106812.graph_c1	c102185.graph_c0	c102314.graph_c0	c103082.graph_c0	c103012.graph_c1	c105657.graph_c0	c102130.graph_c0	c103422.graph_c0	c101719.graph_c0	c102643.graph_c0	c102970.graph_c0	c102334.graph_c0	c106917.graph_c0	c106917.graph_c0	c101898.graph_c0	c102929.graph_c0	c105547.graph_c0	c101546.graph_c0	c102264.graph_c0	c108557.graph_c2	c102395.graph_c0
c105056.graph_c0	c102997.graph_c0	c102553.graph_c0	c104056.graph_c0	c102152.graph_c0	c101713.graph_c0	c102624.graph_c0	c107441.graph_c0	c102753.graph_c0	c103471.graph_c0	c109444.graph_c0	c102591.graph_c0	c101843.graph_c1	c102348.graph_c0	c102092.graph_c1	c104855.graph_c0	c107758.graph_c0	c109943.graph_c0	c104073.graph_c0	c101124.graph_c1	c102382.graph_c0	c105051.graph_c0	c102330.graph_c0	c104579.graph_c0	c105030.graph_c0	c104010.graph_c0	c106834.graph_c1	c102194.graph_c0	c102345.graph_c0	c103092.graph_c0	c103064.graph_c0	c105705.graph_c0	c102137.graph_c0	c103427.graph_c0	c101721.graph_c0	c102644.graph_c0	c102971.graph_c1	c102344.graph_c0	c106939.graph_c0	c106939.graph_c0	c101908.graph_c0	c102968.graph_c0	c105657.graph_c0	c101548.graph_c0	c102273.graph_c0	c108623.graph_c0	c10241.graph_c0
c105080.graph_c0	c103041.graph_c1	c102568.graph_c0	c104061.graph_c0	c102160.graph_c0	c101736.graph_c1	c102636.graph_c1	c107533.graph_c0	c102757.graph_c0	c103553.graph_c0	c109469.graph_c0	c102615.graph_c1	c101845.graph_c0	c102397.graph_c0	c102094.graph_c0	c104872.graph_c0	c107780.graph_c0	c109967.graph_c0	c104117.graph_c0	c101151.graph_c0	c102440.graph_c1	c105270.graph_c0	c102374.graph_c0	c104588.graph_c0	c105103.graph_c0	c104015.graph_c0	c106974.graph_c1	c102245.graph_c0	c102398.graph_c0	c103106.graph_c0	c103071.graph_c0	c105870.graph_c0	c102151.graph_c0	c103470.graph_c0	c101755.graph_c0	c102665.graph_c0	c102996.graph_c0	c102388.graph_c0	c106992.graph_c0	c106992.graph_c0	c101916.graph_c0	c102969.graph_c0	c105705.graph_c0	c101573.graph_c0	c102293.graph_c0	c108654.graph_c0	c102422.graph_c0
c105098.graph_c0	c103067.graph_c0	c102576.graph_c0	c104069.graph_c0	c102162.graph_c0	c101748.graph_c0	c102644.graph_c0	c107537.graph_c0	c102815.graph_c0	c103558.graph_c0	c109528.graph_c0	c102634.graph_c0	c101860.graph_c0	c102450.graph_c0	c102133.graph_c0	c105017.graph_c0	c107814.graph_c0	c109989.graph_c0	c104130.graph_c2	c101161.graph_c0	c102539.graph_c0	c105286.graph_c0	c102383.graph_c0	c104640.graph_c0	c105139.graph_c0	c104060.graph_c0	c107000.graph_c0	c102260.graph_c0	c102407.graph_c0	c103169.graph_c0	c103134.graph_c0	c105894.graph_c0	c102165.graph_c0	c103506.graph_c1	c101817.graph_c0	c102685.graph_c0	c103072.graph_c0	c102396.graph_c0	c107040.graph_c0	c107040.graph_c0	c101935.graph_c0	c102990.graph_c0	c105870.graph_c0	c101578.graph_c2	c102309.graph_c0	c108713.graph_c0	c102428.graph_c0
c105132.graph_c0	c103085.graph_c0	c102582.graph_c0	c104133.graph_c0	c102185.graph_c0	c101767.graph_c0	c102675.graph_c1	c107656.graph_c0	c102856.graph_c0	c103611.graph_c0	c109607.graph_c0	c102635.graph_c1	c101863.graph_c0	c102472.graph_c0	c102158.graph_c0	c105026.graph_c0	c107880.graph_c0	c109991.graph_c1	c104138.graph_c0	c101163.graph_c1	c102597.graph_c0	c105287.graph_c0	c102391.graph_c0	c104704.graph_c0	c105208.graph_c0	c104078.graph_c0	c107005.graph_c0	c102270.graph_c0	c102435.graph_c0	c103212.graph_c0	c103139.graph_c0	c106042.graph_c1	c102172.graph_c0	c103508.graph_c0	c101836.graph_c0	c102703.graph_c0	c103169.graph_c0	c102397.graph_c0	c107100.graph_c0	c107100.graph_c0	c101936.graph_c0	c103008.graph_c0	c105894.graph_c0	c101601.graph_c0	c102332.graph_c0	c108732.graph_c0	c102441.graph_c0
c105152.graph_c0	c103098.graph_c0	c102593.graph_c0	c104145.graph_c0	c102203.graph_c0	c101780.graph_c0	c102700.graph_c0	c107693.graph_c0	c102857.graph_c0	c103633.graph_c0	c109689.graph_c0	c102655.graph_c0	c101869.graph_c0	c102581.graph_c0	c102160.graph_c0	c105186.graph_c0	c108091.graph_c0	c110037.graph_c0	c104259.graph_c0	c101165.graph_c0	c102615.graph_c0	c105294.graph_c0	c102402.graph_c0	c104708.graph_c0	c105272.graph_c0	c104091.graph_c0	c107010.graph_c0	c102273.graph_c0	c102446.graph_c0	c103215.graph_c0	c103140.graph_c1	c106045.graph_c0	c102197.graph_c0	c10351.graph_c0	c101847.graph_c0	c102736.graph_c0	c103248.graph_c0	c102408.graph_c0	c107124.graph_c0	c107124.graph_c0	c101939.graph_c0	c103011.graph_c1	c106042.graph_c1	c101633.graph_c0	c102343.graph_c0	c108777.graph_c0	c102451.graph_c0
c105159.graph_c0	c103106.graph_c0	c102602.graph_c0	c104159.graph_c0	c102212.graph_c0	c101792.graph_c0	c102715.graph_c0	c107793.graph_c0	c102875.graph_c0	c103661.graph_c0	c109690.graph_c0	c102677.graph_c0	c101888.graph_c0	c102592.graph_c0	c102202.graph_c0	c105212.graph_c0	c108099.graph_c0	c110053.graph_c0	c104329.graph_c0	c101174.graph_c0	c102645.graph_c1	c105297.graph_c0	c102406.graph_c0	c104768.graph_c0	c105275.graph_c0	c104124.graph_c0	c107039.graph_c1	c102284.graph_c1	c102512.graph_c1	c103233.graph_c0	c103148.graph_c0	c106054.graph_c0	c102199.graph_c0	c103519.graph_c0	c101852.graph_c0	c102757.graph_c0	c103271.graph_c0	c102409.graph_c1	c107125.graph_c0	c107125.graph_c0	c101942.graph_c0	c103025.graph_c0	c106045.graph_c0	c101639.graph_c0	c102374.graph_c0	c108842.graph_c1	c102470.graph_c1
c105186.graph_c0	c103108.graph_c0	c102606.graph_c0	c104234.graph_c0	c102220.graph_c0	c101807.graph_c1	c102725.graph_c0	c107815.graph_c0	c102892.graph_c0	c103681.graph_c0	c109695.graph_c0	c102678.graph_c0	c101891.graph_c1	c102626.graph_c0	c102267.graph_c0	c105273.graph_c0	c108227.graph_c0	c110059.graph_c0	c104367.graph_c0	c101176.graph_c0	c102668.graph_c0	c105385.graph_c0	c102433.graph_c0	c104803.graph_c1	c105336.graph_c0	c104188.graph_c0	c107051.graph_c0	c102323.graph_c0	c102559.graph_c0	c103245.graph_c0	c103201.graph_c0	c106056.graph_c0	c102239.graph_c0	c103527.graph_c0	c101856.graph_c0	c102791.graph_c0	c103311.graph_c1	c102437.graph_c0	c107136.graph_c0	c107136.graph_c0	c101951.graph_c0	c103047.graph_c0	c106054.graph_c0	c101654.graph_c0	c102404.graph_c0	c108917.graph_c0	c102472.graph_c0
c105212.graph_c0	c103126.graph_c1	c102616.graph_c0	c104289.graph_c0	c102230.graph_c0	c101822.graph_c0	c102732.graph_c1	c107940.graph_c0	c102927.graph_c0	c103685.graph_c0	c109756.graph_c0	c102679.graph_c1	c101899.graph_c0	c102637.graph_c0	c102277.graph_c0	c105275.graph_c0	c108254.graph_c0	c110108.graph_c0	c104378.graph_c0	c101188.graph_c0	c102756.graph_c0	c105444.graph_c0	c102435.graph_c0	c104808.graph_c0	c105375.graph_c0	c104263.graph_c1	c107086.graph_c0	c102338.graph_c0	c102596.graph_c0	c103248.graph_c0	c103216.graph_c0	c106076.graph_c0	c102276.graph_c0	c103528.graph_c0	c101859.graph_c0	c102811.graph_c0	c103315.graph_c0	c102494.graph_c0	c107144.graph_c1	c107144.graph_c1	c101960.graph_c0	c103067.graph_c0	c106056.graph_c0	c101660.graph_c0	c102414.graph_c0	c108929.graph_c0	c102483.graph_c0
c105222.graph_c0	c103128.graph_c0	c102632.graph_c0	c104309.graph_c0	c102256.graph_c0	c10188.graph_c0	c102734.graph_c0	c107966.graph_c0	c102928.graph_c0	c103717.graph_c0	c109767.graph_c0	c102687.graph_c0	c101901.graph_c1	c102671.graph_c1	c102294.graph_c0	c105283.graph_c0	c108393.graph_c1	c110679.graph_c0	c104385.graph_c0	c101224.graph_c0	c102765.graph_c0	c105455.graph_c0	c102452.graph_c0	c104857.graph_c0	c105390.graph_c0	c104273.graph_c0	c107088.graph_c0	c102349.graph_c1	c102600.graph_c0	c103249.graph_c0	c103217.graph_c0	c106172.graph_c0	c102324.graph_c1	c103543.graph_c0	c10186.graph_c0	c102857.graph_c0	c103322.graph_c0	c102508.graph_c0	c107166.graph_c1	c107166.graph_c1	c101976.graph_c1	c103094.graph_c0	c106076.graph_c0	c101677.graph_c0	c102432.graph_c0	c109037.graph_c0	c102492.graph_c0
c105232.graph_c0	c103136.graph_c0	c102660.graph_c0	c104349.graph_c0	c102266.graph_c0	c101944.graph_c0	c102747.graph_c0	c108056.graph_c0	c102942.graph_c0	c103738.graph_c0	c109785.graph_c0	c102697.graph_c0	c101908.graph_c0	c102672.graph_c1	c102340.graph_c0	c105411.graph_c0	c108405.graph_c0	c112052.graph_c0	c104401.graph_c0	c101226.graph_c0	c102828.graph_c0	c105479.graph_c0	c102489.graph_c0	c104873.graph_c0	c105398.graph_c0	c104275.graph_c0	c107202.graph_c0	c102352.graph_c0	c102602.graph_c0	c103258.graph_c0	c103288.graph_c0	c106276.graph_c0	c102354.graph_c0	c103553.graph_c0	c101903.graph_c0	c102883.graph_c0	c103344.graph_c0	c102515.graph_c0	c107344.graph_c0	c107344.graph_c0	c101994.graph_c0	c103144.graph_c0	c106172.graph_c0	c101684.graph_c0	c102469.graph_c1	c109073.graph_c0	c102493.graph_c0
c105246.graph_c0	c103181.graph_c0	c102690.graph_c0	c104351.graph_c0	c102284.graph_c1	c101981.graph_c0	c102772.graph_c1	c108070.graph_c1	c102950.graph_c0	c103741.graph_c1	c109822.graph_c0	c102725.graph_c0	c101922.graph_c0	c102677.graph_c0	c102351.graph_c0	c105413.graph_c0	c108414.graph_c0	c112412.graph_c0	c104420.graph_c1	c101248.graph_c0	c102842.graph_c0	c105615.graph_c0	c102529.graph_c0	c104882.graph_c1	c105441.graph_c0	c104292.graph_c0	c107210.graph_c0	c102366.graph_c0	c102604.graph_c0	c103324.graph_c0	c103290.graph_c0	c106317.graph_c1	c102393.graph_c0	c103614.graph_c0	c101906.graph_c0	c102909.graph_c0	c103357.graph_c0	c102530.graph_c0	c107427.graph_c0	c107427.graph_c0	c102004.graph_c0	c103177.graph_c0	c106276.graph_c0	c101685.graph_c0	c102494.graph_c0	c109114.graph_c0	c102496.graph_c0
c105252.graph_c0	c103197.graph_c0	c102707.graph_c0	c104353.graph_c0	c102294.graph_c0	c101988.graph_c0	c102778.graph_c0	c108130.graph_c0	c102968.graph_c0	c103789.graph_c1	c109829.graph_c0	c102753.graph_c0	c101959.graph_c0	c102736.graph_c0	c102356.graph_c0	c105443.graph_c0	c108433.graph_c0	c115365.graph_c0	c104431.graph_c0	c101260.graph_c0	c102849.graph_c0	c105624.graph_c0	c102531.graph_c0	c104935.graph_c1	c105446.graph_c0	c104312.graph_c0	c107213.graph_c0	c102386.graph_c0	c102615.graph_c0	c103357.graph_c0	c103317.graph_c0	c106492.graph_c1	c102406.graph_c0	c103688.graph_c0	c101922.graph_c0	c102981.graph_c0	c103372.graph_c0	c102537.graph_c0	c107440.graph_c0	c107440.graph_c0	c102016.graph_c0	c103201.graph_c0	c106317.graph_c1	c101712.graph_c0	c102498.graph_c2	c109118.graph_c0	c102522.graph_c0
c105263.graph_c0	c103247.graph_c0	c102730.graph_c1	c104384.graph_c0	c102314.graph_c0	c102000.graph_c0	c102798.graph_c1	c108152.graph_c0	c102970.graph_c0	c103791.graph_c0	c109851.graph_c0	c102777.graph_c0	c101988.graph_c0	c102741.graph_c0	c102365.graph_c0	c105485.graph_c0	c108481.graph_c0	c119998.graph_c0	c104439.graph_c1	c101271.graph_c0	c102853.graph_c0	c105645.graph_c0	c102563.graph_c0	c104947.graph_c0	c105589.graph_c0	c104323.graph_c0	c107215.graph_c0	c102406.graph_c0	c102660.graph_c0	c103359.graph_c0	c103330.graph_c0	c106504.graph_c1	c102427.graph_c0	c103718.graph_c0	c101923.graph_c0	c102988.graph_c0	c103373.graph_c0	c102550.graph_c0	c107454.graph_c1	c107454.graph_c1	c102040.graph_c0	c103203.graph_c0	c106492.graph_c1	c101714.graph_c0	c102510.graph_c0	c109187.graph_c0	c102539.graph_c0
c105264.graph_c0	c103298.graph_c0	c102734.graph_c0	c104486.graph_c0	c102353.graph_c0	c102008.graph_c0	c102818.graph_c0	c108222.graph_c0	c102990.graph_c0	c103795.graph_c0	c109899.graph_c1	c102785.graph_c0	c101997.graph_c0	c102757.graph_c0	c102378.graph_c0	c105533.graph_c0	c108522.graph_c0	c121639.graph_c0	c104446.graph_c0	c101273.graph_c0	c102863.graph_c0	c105695.graph_c0	c102571.graph_c0	c104950.graph_c0	c105696.graph_c0	c104361.graph_c0	c107307.graph_c0	c102420.graph_c0	c102665.graph_c0	c103361.graph_c0	c103342.graph_c0	c106545.graph_c0	c102435.graph_c0	c103736.graph_c0	c101924.graph_c0	c102991.graph_c1	c103381.graph_c0	c102559.graph_c0	c107498.graph_c2	c107498.graph_c2	c102043.graph_c0	c103209.graph_c0	c106504.graph_c1	c101725.graph_c0	c102592.graph_c0	c109245.graph_c0	c102552.graph_c0
c105317.graph_c0	c103299.graph_c0	c102736.graph_c0	c104495.graph_c0	c102375.graph_c0	c102053.graph_c0	c102863.graph_c0	c108227.graph_c0	c103011.graph_c0	c103800.graph_c0	c109923.graph_c1	c102803.graph_c0	c102000.graph_c0	c102784.graph_c0	c102383.graph_c0	c105567.graph_c0	c108539.graph_c0	c121782.graph_c0	c104473.graph_c0	c101285.graph_c0	c102865.graph_c0	c105742.graph_c0	c102574.graph_c1	c104955.graph_c0	c105737.graph_c0	c104368.graph_c0	c107390.graph_c0	c102431.graph_c0	c102675.graph_c1	c103405.graph_c0	c103352.graph_c0	c106567.graph_c0	c102453.graph_c0	c103744.graph_c0	c101941.graph_c0	c103001.graph_c2	c103472.graph_c0	c102568.graph_c0	c107502.graph_c0	c107502.graph_c0	c102044.graph_c1	c103227.graph_c0	c106567.graph_c0	c101726.graph_c0	c102611.graph_c0	c109277.graph_c0	c102594.graph_c1
c105322.graph_c0	c103321.graph_c0	c102738.graph_c0	c104526.graph_c0	c102378.graph_c0	c102083.graph_c0	c102914.graph_c0	c108348.graph_c0	c103051.graph_c0	c103804.graph_c0	c110008.graph_c0	c102820.graph_c0	c102010.graph_c0	c102794.graph_c0	c102400.graph_c0	c105635.graph_c0	c108566.graph_c1	c123245.graph_c0	c104503.graph_c0	c101286.graph_c0	c102877.graph_c0	c105772.graph_c0	c102583.graph_c0	c104983.graph_c1	c105748.graph_c0	c104372.graph_c1	c107452.graph_c0	c102433.graph_c0	c102682.graph_c0	c103415.graph_c0	c103373.graph_c0	c106593.graph_c0	c102484.graph_c0	c103745.graph_c1	c101943.graph_c0	c103041.graph_c1	c103511.graph_c0	c102576.graph_c0	c107539.graph_c0	c107539.graph_c0	c102046.graph_c0	c103244.graph_c0	c106593.graph_c0	c101730.graph_c0	c102627.graph_c2	c109294.graph_c0	c10260.graph_c0
c105376.graph_c0	c103326.graph_c0	c102744.graph_c0	c104543.graph_c0	c102408.graph_c0	c102096.graph_c0	c102927.graph_c0	c108396.graph_c0	c103081.graph_c0	c103805.graph_c0	c110030.graph_c0	c102824.graph_c0	c102019.graph_c0	c102818.graph_c0	c102406.graph_c0	c105657.graph_c0	c108637.graph_c1	c131162.graph_c0	c104577.graph_c0	c101305.graph_c0	c102906.graph_c0	c105775.graph_c0	c102584.graph_c0	c104987.graph_c0	c105758.graph_c0	c104374.graph_c0	c107460.graph_c0	c102461.graph_c0	c102687.graph_c0	c103422.graph_c0	c103392.graph_c0	c106686.graph_c0	c102501.graph_c0	c103755.graph_c0	c101947.graph_c0	c103052.graph_c0	c103516.graph_c1	c102583.graph_c0	c107631.graph_c0	c107631.graph_c0	c102067.graph_c0	c103347.graph_c0	c106686.graph_c0	c101744.graph_c0	c102636.graph_c1	c109302.graph_c0	c102605.graph_c0
c105443.graph_c0	c103406.graph_c0	c102756.graph_c0	c104554.graph_c0	c102431.graph_c0	c102101.graph_c0	c102936.graph_c0	c108469.graph_c0	c103092.graph_c0	c103866.graph_c0	c110094.graph_c0	c102859.graph_c0	c102026.graph_c0	c102835.graph_c0	c102419.graph_c0	c105692.graph_c0	c108660.graph_c0	c131212.graph_c0	c104619.graph_c0	c101308.graph_c0	c102914.graph_c0	c105810.graph_c0	c102591.graph_c0	c105010.graph_c0	c105787.graph_c0	c104399.graph_c0	c107510.graph_c0	c102466.graph_c0	c102694.graph_c0	c103469.graph_c1	c10343.graph_c0	c106692.graph_c0	c102531.graph_c0	c103776.graph_c1	c101951.graph_c0	c103066.graph_c0	c103527.graph_c0	c102615.graph_c1	c107663.graph_c0	c107663.graph_c0	c102088.graph_c1	c103381.graph_c0	c106692.graph_c0	c101751.graph_c1	c102639.graph_c0	c109310.graph_c0	c102609.graph_c0
c105461.graph_c0	c103427.graph_c0	c102772.graph_c1	c104563.graph_c0	c102451.graph_c0	c102109.graph_c0	c102959.graph_c0	c108497.graph_c0	c103112.graph_c0	c103885.graph_c1	c110110.graph_c0	c102871.graph_c0	c102046.graph_c0	c102865.graph_c0	c102438.graph_c0	c105695.graph_c0	c108678.graph_c0	c132384.graph_c0	c104620.graph_c1	c101319.graph_c0	c102919.graph_c0	c105835.graph_c0	c102601.graph_c0	c105013.graph_c0	c105799.graph_c0	c104433.graph_c0	c107527.graph_c0	c102494.graph_c0	c102697.graph_c0	c103530.graph_c0	c103451.graph_c0	c106713.graph_c0	c102561.graph_c0	c103813.graph_c0	c101999.graph_c0	c103106.graph_c0	c103548.graph_c0	c102631.graph_c0	c107695.graph_c0	c107695.graph_c0	c102100.graph_c1	c103477.graph_c0	c106713.graph_c0	c101760.graph_c2	c102646.graph_c0	c109321.graph_c0	c102648.graph_c0
c105480.graph_c0	c103476.graph_c0	c102789.graph_c0	c104611.graph_c1	c102463.graph_c0	c102128.graph_c0	c102970.graph_c0	c108601.graph_c2	c103129.graph_c0	c103959.graph_c0	c112390.graph_c0	c102929.graph_c0	c102047.graph_c0	c102895.graph_c1	c102439.graph_c0	c105727.graph_c0	c108686.graph_c0	c2718.graph_c0	c104625.graph_c0	c101324.graph_c0	c102921.graph_c0	c105884.graph_c0	c102606.graph_c0	c105026.graph_c0	c105925.graph_c0	c104468.graph_c0	c107642.graph_c0	c102508.graph_c0	c102722.graph_c0	c103598.graph_c0	c103456.graph_c0	c106772.graph_c1	c102592.graph_c0	c103899.graph_c0	c102007.graph_c0	c103114.graph_c0	c103561.graph_c0	c102634.graph_c0	c107725.graph_c1	c107725.graph_c1	c102123.graph_c0	c103518.graph_c0	c106772.graph_c1	c101765.graph_c0	c102662.graph_c0	c109387.graph_c0	c102656.graph_c0
c105555.graph_c0	c103484.graph_c0	c102798.graph_c1	c104618.graph_c0	c102466.graph_c0	c102138.graph_c0	c102972.graph_c0	c108615.graph_c0	c103143.graph_c0	c104012.graph_c0	c112408.graph_c0	c102973.graph_c0	c102068.graph_c0	c102903.graph_c0	c102449.graph_c0	c105762.graph_c0	c108755.graph_c0	c28395.graph_c0	c104646.graph_c0	c101324.graph_c1	c102931.graph_c0	c105907.graph_c0	c102607.graph_c0	c105108.graph_c1	c105927.graph_c2	c104531.graph_c0	c107707.graph_c0	c102512.graph_c1	c102734.graph_c1	c103603.graph_c0	c103492.graph_c0	c106796.graph_c0	c102602.graph_c0	c103936.graph_c0	c102008.graph_c0	c103125.graph_c0	c103639.graph_c0	c102636.graph_c1	c107739.graph_c0	c107739.graph_c0	c102164.graph_c0	c103572.graph_c0	c106860.graph_c0	c101771.graph_c0	c102699.graph_c0	c109413.graph_c0	c102686.graph_c0
c105697.graph_c0	c103505.graph_c0	c102829.graph_c0	c104699.graph_c0	c102467.graph_c0	c102148.graph_c0	c102978.graph_c0	c108777.graph_c0	c103163.graph_c0	c104038.graph_c0	c112541.graph_c0	c102989.graph_c0	c102091.graph_c0	c102907.graph_c0	c102461.graph_c0	c105822.graph_c0	c108787.graph_c0	c34642.graph_c0	c104678.graph_c0	c101332.graph_c0	c102959.graph_c0	c105977.graph_c0	c102620.graph_c0	c105112.graph_c0	c105935.graph_c0	c104594.graph_c0	c107790.graph_c0	c102531.graph_c0	c102742.graph_c0	c103633.graph_c0	c103530.graph_c0	c106860.graph_c0	c102604.graph_c0	c103944.graph_c0	c102012.graph_c1	c103148.graph_c0	c103648.graph_c0	c102667.graph_c0	c107759.graph_c0	c107759.graph_c0	c102171.graph_c0	c103575.graph_c0	c106917.graph_c0	c101772.graph_c0	c102715.graph_c0	c109488.graph_c0	c102699.graph_c0
c105737.graph_c0	c103511.graph_c0	c102865.graph_c0	c104720.graph_c0	c102472.graph_c0	c102154.graph_c0	c103011.graph_c1	c108790.graph_c0	c103178.graph_c0	c104075.graph_c2	c112896.graph_c0	c103021.graph_c0	c102130.graph_c0	c102932.graph_c0	c102467.graph_c0	c105859.graph_c0	c108796.graph_c0	c34990.graph_c1	c104679.graph_c0	c101340.graph_c0	c102973.graph_c0	c106017.graph_c0	c102621.graph_c0	c105119.graph_c0	c105941.graph_c0	c104622.graph_c0	c107833.graph_c0	c102576.graph_c0	c102774.graph_c0	c103647.graph_c0	c103561.graph_c0	c106917.graph_c0	c102607.graph_c0	c103977.graph_c0	c102036.graph_c0	c103195.graph_c1	c103650.graph_c1	c102703.graph_c0	c107835.graph_c0	c107835.graph_c0	c102191.graph_c1	c103618.graph_c0	c106919.graph_c0	c101773.graph_c0	c102778.graph_c0	c109609.graph_c0	c102718.graph_c0
c105752.graph_c0	c103516.graph_c1	c102876.graph_c0	c104727.graph_c0	c102484.graph_c0	c102181.graph_c0	c103019.graph_c0	c108810.graph_c0	c103200.graph_c0	c104112.graph_c0	c112939.graph_c0	c103052.graph_c0	c102138.graph_c0	c102942.graph_c0	c102476.graph_c0	c105909.graph_c0	c108829.graph_c0	c35864.graph_c0	c104717.graph_c0	c101349.graph_c0	c103112.graph_c0	c106058.graph_c0	c102631.graph_c0	c105145.graph_c0	c106004.graph_c0	c104646.graph_c0	c107868.graph_c0	c102615.graph_c1	c102781.graph_c0	c103688.graph_c0	c103563.graph_c0	c106919.graph_c0	c102618.graph_c0	c104014.graph_c0	c102044.graph_c0	c103206.graph_c0	c103665.graph_c0	c102742.graph_c0	c107841.graph_c0	c107841.graph_c0	c102252.graph_c0	c103624.graph_c1	c106964.graph_c0	c101779.graph_c0	c102790.graph_c0	c109657.graph_c0	c102744.graph_c0
c105754.graph_c1	c103548.graph_c0	c102885.graph_c0	c104754.graph_c0	c102500.graph_c0	c102192.graph_c0	c103026.graph_c0	c108813.graph_c0	c103202.graph_c0	c104138.graph_c0	c114345.graph_c0	c103075.graph_c0	c102140.graph_c0	c102953.graph_c0	c102490.graph_c0	c105915.graph_c0	c108855.graph_c0	c37834.graph_c0	c104747.graph_c0	c101351.graph_c0	c103154.graph_c0	c106113.graph_c0	c102637.graph_c0	c105203.graph_c0	c106042.graph_c1	c104732.graph_c0	c107922.graph_c0	c102630.graph_c0	c102783.graph_c0	c103690.graph_c0	c103578.graph_c0	c106964.graph_c0	c102621.graph_c0	c104089.graph_c0	c102091.graph_c0	c103211.graph_c1	c103744.graph_c0	c102774.graph_c0	c107873.graph_c0	c107873.graph_c0	c102254.graph_c0	c103637.graph_c0	c107087.graph_c0	c101792.graph_c0	c102811.graph_c1	c109662.graph_c0	c102757.graph_c0
c105776.graph_c0	c103567.graph_c0	c102909.graph_c0	c104766.graph_c0	c102512.graph_c1	c102193.graph_c0	c103055.graph_c0	c108832.graph_c0	c103216.graph_c0	c104139.graph_c0	c115122.graph_c0	c103091.graph_c0	c102148.graph_c0	c102963.graph_c0	c102492.graph_c0	c106018.graph_c0	c108887.graph_c0	c42482.graph_c0	c104803.graph_c1	c101353.graph_c0	c103201.graph_c0	c106140.graph_c0	c102670.graph_c0	c105208.graph_c0	c106146.graph_c0	c104742.graph_c0	c107939.graph_c0	c102634.graph_c0	c102794.graph_c0	c103691.graph_c0	c103592.graph_c0	c107087.graph_c0	c102629.graph_c0	c104112.graph_c0	c102092.graph_c0	c103217.graph_c0	c103753.graph_c0	c102800.graph_c0	c107876.graph_c0	c107876.graph_c0	c102273.graph_c0	c103649.graph_c0	c107103.graph_c0	c101801.graph_c0	c102816.graph_c0	c109674.graph_c0	c102788.graph_c0
c105791.graph_c0	c103589.graph_c0	c102931.graph_c0	c104780.graph_c0	c102516.graph_c0	c102218.graph_c1	c103077.graph_c0	c108858.graph_c0	c103227.graph_c0	c104147.graph_c0	c115247.graph_c0	c103106.graph_c0	c102151.graph_c0	c102971.graph_c1	c102494.graph_c0	c106150.graph_c1	c108891.graph_c0	c46593.graph_c0	c104824.graph_c0	c101360.graph_c0	c103203.graph_c0	c106146.graph_c0	c102707.graph_c0	c105213.graph_c0	c106159.graph_c0	c104768.graph_c0	c107945.graph_c0	c102642.graph_c0	c102803.graph_c0	c103724.graph_c0	c103597.graph_c0	c107103.graph_c0	c102645.graph_c1	c104120.graph_c0	c102115.graph_c0	c103232.graph_c0	c103757.graph_c0	c102824.graph_c0	c107963.graph_c0	c107963.graph_c0	c102282.graph_c0	c103675.graph_c1	c107121.graph_c0	c101804.graph_c0	c102820.graph_c0	c109715.graph_c0	c102819.graph_c0
c105862.graph_c1	c103603.graph_c0	c102981.graph_c0	c104781.graph_c0	c102556.graph_c1	c102242.graph_c1	c103084.graph_c0	c108973.graph_c1	c103238.graph_c1	c104150.graph_c1	c116139.graph_c0	c103139.graph_c0	c102160.graph_c0	c102983.graph_c0	c102497.graph_c1	c106153.graph_c1	c108925.graph_c0	c49867.graph_c0	c104888.graph_c0	c101370.graph_c0	c103206.graph_c0	c106177.graph_c0	c102755.graph_c0	c105238.graph_c0	c106201.graph_c0	c104823.graph_c0	c107981.graph_c0	c102655.graph_c0	c102816.graph_c0	c103727.graph_c0	c103602.graph_c0	c107121.graph_c0	c102680.graph_c0	c104134.graph_c0	c102117.graph_c0	c10324.graph_c0	c103802.graph_c0	c102843.graph_c0	c108017.graph_c0	c108017.graph_c0	c102284.graph_c0	c103688.graph_c0	c107125.graph_c0	c101823.graph_c0	c102860.graph_c1	c109744.graph_c0	c102859.graph_c0
c105928.graph_c0	c103604.graph_c0	c102984.graph_c0	c104823.graph_c0	c102558.graph_c0	c102251.graph_c0	c103178.graph_c0	c109050.graph_c0	c103315.graph_c0	c104166.graph_c0	c117618.graph_c0	c103150.graph_c0	c102192.graph_c0	c103014.graph_c0	c102509.graph_c0	c106156.graph_c0	c108937.graph_c1	c5455.graph_c0	c104895.graph_c0	c101390.graph_c0	c103264.graph_c0	c106264.graph_c1	c102762.graph_c0	c105239.graph_c0	c106316.graph_c0	c104856.graph_c1	c108004.graph_c0	c102668.graph_c0	c102843.graph_c0	c103736.graph_c0	c103636.graph_c0	c107125.graph_c0	c102682.graph_c0	c104138.graph_c0	c102122.graph_c0	c103241.graph_c1	c103826.graph_c1	c102856.graph_c0	c108060.graph_c0	c108060.graph_c0	c102317.graph_c0	c103701.graph_c0	c107136.graph_c0	c101826.graph_c0	c102861.graph_c0	c109754.graph_c0	c102863.graph_c0
c105959.graph_c0	c103638.graph_c0	c103034.graph_c0	c104824.graph_c0	c102577.graph_c1	c102270.graph_c0	c103190.graph_c0	c109056.graph_c0	c103342.graph_c1	c104167.graph_c0	c118793.graph_c0	c103154.graph_c0	c102199.graph_c0	c103039.graph_c0	c102517.graph_c0	c106197.graph_c0	c109050.graph_c0	c55252.graph_c0	c104899.graph_c0	c101394.graph_c0	c103302.graph_c0	c106387.graph_c0	c102824.graph_c0	c105256.graph_c0	c106357.graph_c0	c104877.graph_c0	c108010.graph_c0	c102684.graph_c0	c102861.graph_c0	c103740.graph_c0	c103732.graph_c0	c107136.graph_c0	c102687.graph_c0	c104144.graph_c0	c102146.graph_c0	c103249.graph_c0	c103840.graph_c1	c102892.graph_c0	c108149.graph_c0	c108149.graph_c0	c102332.graph_c0	c103720.graph_c0	c107144.graph_c1	c101840.graph_c1	c102873.graph_c0	c109764.graph_c0	c102899.graph_c0
c105962.graph_c0	c103646.graph_c0	c103073.graph_c0	c104863.graph_c0	c102591.graph_c0	c102285.graph_c0	c103203.graph_c0	c109087.graph_c0	c103381.graph_c0	c104167.graph_c1	c121949.graph_c0	c103171.graph_c0	c102202.graph_c0	c103110.graph_c0	c102534.graph_c0	c106255.graph_c0	c109087.graph_c0	c5870.graph_c0	c104985.graph_c0	c101401.graph_c0	c103352.graph_c0	c106408.graph_c0	c102852.graph_c0	c105280.graph_c0	c106393.graph_c0	c104902.graph_c0	c108090.graph_c0	c102687.graph_c0	c102863.graph_c0	c103751.graph_c0	c103769.graph_c0	c107144.graph_c1	c102698.graph_c0	c104156.graph_c0	c102148.graph_c0	c103252.graph_c0	c103860.graph_c0	c102919.graph_c0	c108187.graph_c0	c108187.graph_c0	c102390.graph_c0	c103722.graph_c0	c107148.graph_c0	c101857.graph_c0	c102880.graph_c0	c109803.graph_c0	c102907.graph_c0
c105977.graph_c0	c103650.graph_c1	c103091.graph_c0	c104895.graph_c0	c102594.graph_c1	c102291.graph_c0	c103211.graph_c1	c109102.graph_c0	c103388.graph_c0	c104176.graph_c0	c124103.graph_c0	c103256.graph_c0	c102285.graph_c0	c103112.graph_c0	c102556.graph_c1	c106263.graph_c0	c109139.graph_c0	c67827.graph_c0	c104997.graph_c0	c101405.graph_c0	c103422.graph_c0	c106460.graph_c0	c102861.graph_c0	c105315.graph_c0	c106599.graph_c0	c104961.graph_c0	c108091.graph_c0	c102688.graph_c0	c102874.graph_c0	c103772.graph_c0	c103769.graph_c1	c107148.graph_c0	c102747.graph_c0	c104164.graph_c0	c102153.graph_c0	c103260.graph_c0	c103875.graph_c0	c102929.graph_c0	c108330.graph_c0	c108330.graph_c0	c102397.graph_c0	c103763.graph_c0	c107160.graph_c0	c101863.graph_c0	c102888.graph_c0	c109853.graph_c0	c102919.graph_c0
c106039.graph_c0	c103671.graph_c0	c103092.graph_c0	c104901.graph_c4	c102602.graph_c0	c102302.graph_c0	c103238.graph_c1	c109123.graph_c0	c103396.graph_c0	c104179.graph_c0	c124685.graph_c0	c103357.graph_c0	c102291.graph_c0	c103124.graph_c0	c102577.graph_c1	c106265.graph_c0	c109140.graph_c0	c68912.graph_c0	c105003.graph_c0	c101421.graph_c0	c103447.graph_c0	c106481.graph_c0	c102863.graph_c0	c105410.graph_c0	c106644.graph_c0	c104965.graph_c0	c108103.graph_c0	c102692.graph_c0	c102875.graph_c0	c103777.graph_c0	c103786.graph_c0	c107160.graph_c0	c102759.graph_c0	c104165.graph_c0	c102154.graph_c0	c103286.graph_c0	c103903.graph_c0	c102938.graph_c2	c108538.graph_c0	c108538.graph_c0	c102425.graph_c0	c103783.graph_c0	c107264.graph_c0	c101884.graph_c0	c102898.graph_c0	c109992.graph_c0	c102948.graph_c0
c106084.graph_c0	c103672.graph_c0	c103102.graph_c0	c104920.graph_c0	c102605.graph_c0	c102322.graph_c0	c103252.graph_c0	c109175.graph_c1	c103405.graph_c0	c104181.graph_c0	c124729.graph_c0	c103368.graph_c0	c102301.graph_c0	c103126.graph_c1	c102587.graph_c0	c106278.graph_c1	c109233.graph_c0	c70506.graph_c1	c105021.graph_c0	c101422.graph_c1	c103469.graph_c2	c106505.graph_c0	c102878.graph_c0	c105411.graph_c0	c106673.graph_c1	c104970.graph_c0	c108139.graph_c1	c102700.graph_c0	c102876.graph_c0	c103791.graph_c0	c103792.graph_c0	c107264.graph_c0	c102812.graph_c0	c104197.graph_c0	c102159.graph_c1	c103322.graph_c0	c103907.graph_c1	c103077.graph_c0	c108539.graph_c0	c108539.graph_c0	c102446.graph_c0	c103787.graph_c0	c107336.graph_c0	c101898.graph_c0	c102911.graph_c0	c110068.graph_c0	c102951.graph_c1
c106140.graph_c0	c103678.graph_c0	c103111.graph_c0	c104922.graph_c0	c102617.graph_c0	c102323.graph_c0	c103278.graph_c0	c109189.graph_c0	c103467.graph_c0	c104213.graph_c1	c1259.graph_c1	c103377.graph_c0	c102306.graph_c0	c103144.graph_c2	c102593.graph_c0	c106286.graph_c0	c109256.graph_c1	c70906.graph_c0	c105031.graph_c0	c101424.graph_c0	c103476.graph_c0	c106529.graph_c0	c102903.graph_c0	c105424.graph_c0	c106716.graph_c0	c104988.graph_c1	c108141.graph_c0	c102712.graph_c1	c102877.graph_c0	c103831.graph_c0	c103803.graph_c0	c107336.graph_c0	c102817.graph_c0	c104201.graph_c0	c102160.graph_c0	c103353.graph_c0	c103914.graph_c0	c103085.graph_c0	c108550.graph_c0	c108550.graph_c0	c102476.graph_c0	c103807.graph_c0	c107344.graph_c0	c101901.graph_c1	c102927.graph_c0	c110078.graph_c0	c102955.graph_c1
c106150.graph_c1	c103707.graph_c0	c103113.graph_c0	c104934.graph_c0	c102622.graph_c0	c102349.graph_c1	c103297.graph_c1	c109202.graph_c0	c103492.graph_c0	c104220.graph_c1	c126998.graph_c0	c103393.graph_c0	c102317.graph_c0	c103153.graph_c0	c102619.graph_c1	c106310.graph_c0	c109258.graph_c0	c73842.graph_c0	c105045.graph_c0	c101426.graph_c0	c103506.graph_c1	c106557.graph_c0	c102911.graph_c0	c105485.graph_c0	c106757.graph_c0	c105012.graph_c0	c108170.graph_c0	c102751.graph_c0	c102885.graph_c0	c103852.graph_c0	c103804.graph_c0	c107344.graph_c0	c102855.graph_c0	c104289.graph_c0	c102203.graph_c0	c103355.graph_c0	c103928.graph_c0	c103159.graph_c0	c108570.graph_c1	c108570.graph_c1	c102499.graph_c0	c103811.graph_c0	c107375.graph_c2	c101919.graph_c0	c102952.graph_c0	c110091.graph_c0	c102957.graph_c0
c106154.graph_c0	c103725.graph_c0	c103170.graph_c0	c105005.graph_c0	c102636.graph_c1	c102377.graph_c0	c103312.graph_c0	c109288.graph_c0	c103510.graph_c1	c104227.graph_c1	c127500.graph_c0	c103434.graph_c0	c102322.graph_c0	c103241.graph_c1	c102634.graph_c0	c106316.graph_c0	c109348.graph_c0	c74632.graph_c0	c105123.graph_c0	c101440.graph_c0	c103513.graph_c0	c106578.graph_c0	c102912.graph_c1	c105497.graph_c0	c106765.graph_c0	c105024.graph_c0	c108283.graph_c1	c102757.graph_c0	c102903.graph_c0	c103892.graph_c0	c103848.graph_c0	c107375.graph_c2	c102856.graph_c0	c104324.graph_c0	c102221.graph_c0	c103427.graph_c0	c103937.graph_c0	c103192.graph_c0	c108586.graph_c0	c108586.graph_c0	c102523.graph_c0	c103830.graph_c0	c107379.graph_c0	c101935.graph_c0	c102963.graph_c0	c110285.graph_c0	c102969.graph_c0
c106221.graph_c0	c103807.graph_c0	c103221.graph_c0	c105012.graph_c0	c102645.graph_c1	c102393.graph_c0	c103413.graph_c0	c109293.graph_c0	c103525.graph_c0	c104228.graph_c0	c131720.graph_c0	c103436.graph_c0	c102323.graph_c0	c103249.graph_c0	c102638.graph_c0	c106361.graph_c0	c109393.graph_c0	c76785.graph_c0	c105171.graph_c0	c101445.graph_c0	c103539.graph_c1	c106588.graph_c0	c102914.graph_c0	c105524.graph_c0	c106821.graph_c0	c105026.graph_c0	c108286.graph_c0	c102763.graph_c1	c102917.graph_c0	c103904.graph_c0	c103891.graph_c1	c107379.graph_c0	c102863.graph_c0	c104342.graph_c0	c102222.graph_c0	c103443.graph_c0	c104018.graph_c0	c103219.graph_c0	c108594.graph_c0	c108594.graph_c0	c102558.graph_c0	c103839.graph_c0	c107440.graph_c0	c101938.graph_c0	c103008.graph_c0	c110852.graph_c0	c102978.graph_c0
c106228.graph_c0	c103820.graph_c0	c103222.graph_c2	c105025.graph_c0	c102655.graph_c0	c102397.graph_c0	c103429.graph_c0	c109349.graph_c1	c103544.graph_c0	c104251.graph_c0	c132611.graph_c0	c103456.graph_c0	c102334.graph_c0	c103298.graph_c0	c102655.graph_c0	c106363.graph_c0	c109412.graph_c0	c77284.graph_c0	c105178.graph_c0	c101455.graph_c0	c103555.graph_c0	c106658.graph_c0	c102952.graph_c0	c105528.graph_c0	c106882.graph_c0	c105032.graph_c0	c108344.graph_c3	c102781.graph_c0	c102919.graph_c0	c103921.graph_c0	c103914.graph_c0	c107440.graph_c0	c102871.graph_c0	c104344.graph_c0	c102284.graph_c1	c103476.graph_c0	c104044.graph_c0	c103270.graph_c0	c108627.graph_c0	c108627.graph_c0	c102593.graph_c0	c103846.graph_c0	c107498.graph_c2	c101939.graph_c0	c103010.graph_c0	c111039.graph_c0	c102989.graph_c0
c106254.graph_c0	c103884.graph_c0	c103243.graph_c0	c105031.graph_c1	c102666.graph_c0	c102416.graph_c0	c103479.graph_c0	c109398.graph_c0	c103574.graph_c0	c104260.graph_c0	c133027.graph_c0	c103478.graph_c0	c102336.graph_c0	c103321.graph_c0	c102672.graph_c0	c106375.graph_c0	c109454.graph_c0	c77390.graph_c0	c105215.graph_c0	c101465.graph_c0	c103568.graph_c0	c106681.graph_c0	c102999.graph_c0	c105592.graph_c0	c106898.graph_c0	c105055.graph_c0	c108396.graph_c0	c102802.graph_c0	c102964.graph_c0	c103936.graph_c0	c103917.graph_c0	c107498.graph_c2	c102900.graph_c0	c104353.graph_c0	c102301.graph_c0	c103508.graph_c0	c104086.graph_c1	c103299.graph_c0	c108641.graph_c0	c108641.graph_c0	c102596.graph_c0	c103857.graph_c0	c107502.graph_c0	c101941.graph_c0	c103023.graph_c0	c113459.graph_c0	c102999.graph_c0
c106265.graph_c0	c103906.graph_c0	c103298.graph_c0	c105037.graph_c0	c102667.graph_c0	c102432.graph_c0	c103489.graph_c0	c109404.graph_c0	c103606.graph_c0	c104302.graph_c0	c20529.graph_c0	c103489.graph_c0	c102352.graph_c0	c103425.graph_c0	c102693.graph_c0	c106384.graph_c0	c109465.graph_c0	c78121.graph_c0	c105265.graph_c0	c101475.graph_c0	c103614.graph_c0	c106708.graph_c0	c103016.graph_c0	c105594.graph_c0	c106993.graph_c1	c105059.graph_c1	c108404.graph_c0	c102804.graph_c0	c102975.graph_c0	c103944.graph_c0	c103924.graph_c0	c107502.graph_c0	c102918.graph_c0	c104365.graph_c0	c102315.graph_c0	c103524.graph_c0	c104088.graph_c0	c103302.graph_c0	c108724.graph_c0	c108724.graph_c0	c102629.graph_c0	c103875.graph_c0	c107520.graph_c0	c101951.graph_c0	c103030.graph_c0	c113891.graph_c0	c103011.graph_c1
c106266.graph_c0	c103910.graph_c0	c103299.graph_c0	c105042.graph_c0	c102715.graph_c0	c102463.graph_c0	c103491.graph_c0	c109514.graph_c1	c103686.graph_c0	c104331.graph_c1	c22211.graph_c0	c103498.graph_c0	c102356.graph_c0	c103443.graph_c0	c102708.graph_c0	c106432.graph_c0	c109477.graph_c0	c79141.graph_c0	c105274.graph_c0	c101476.graph_c0	c103626.graph_c0	c106721.graph_c0	c103029.graph_c0	c105647.graph_c0	c107014.graph_c0	c105095.graph_c0	c108447.graph_c0	c102819.graph_c0	c103007.graph_c0	c103950.graph_c0	c103946.graph_c0	c107520.graph_c0	c102943.graph_c0	c104425.graph_c0	c102342.graph_c1	c103561.graph_c0	c104094.graph_c0	c103307.graph_c0	c108732.graph_c0	c108732.graph_c0	c102655.graph_c0	c103929.graph_c0	c107526.graph_c1	c101962.graph_c0	c103041.graph_c1	c114244.graph_c0	c103014.graph_c0
c106292.graph_c0	c103918.graph_c1	c103357.graph_c0	c105048.graph_c0	c102722.graph_c0	c102486.graph_c0	c103502.graph_c0	c109519.graph_c0	c103701.graph_c0	c104341.graph_c0	c23279.graph_c0	c103532.graph_c0	c102394.graph_c0	c103476.graph_c0	c102766.graph_c0	c106438.graph_c0	c109539.graph_c0	c79361.graph_c0	c105285.graph_c0	c101481.graph_c0	c103628.graph_c0	c106766.graph_c0	c103033.graph_c0	c105653.graph_c0	c107126.graph_c0	c105131.graph_c0	c108486.graph_c0	c102835.graph_c0	c103014.graph_c0	c103952.graph_c0	c103955.graph_c0	c107526.graph_c1	c102951.graph_c0	c104429.graph_c0	c102349.graph_c1	c103597.graph_c0	c104112.graph_c0	c103307.graph_c1	c108806.graph_c1	c108806.graph_c1	c102656.graph_c0	c103948.graph_c0	c107539.graph_c0	c101975.graph_c0	c103081.graph_c0	c115609.graph_c0	c103020.graph_c0
c106323.graph_c0	c103927.graph_c0	c103371.graph_c0	c105051.graph_c0	c102734.graph_c1	c102509.graph_c0	c103527.graph_c0	c109553.graph_c0	c103723.graph_c0	c104403.graph_c0	c2371.graph_c0	c103534.graph_c0	c102461.graph_c0	c103484.graph_c0	c102793.graph_c0	c106446.graph_c0	c109622.graph_c0	c80174.graph_c0	c105341.graph_c0	c101503.graph_c0	c103635.graph_c0	c106796.graph_c0	c103039.graph_c0	c105660.graph_c0	c107162.graph_c0	c105154.graph_c0	c108525.graph_c0	c102856.graph_c0	c103030.graph_c0	c103963.graph_c0	c103962.graph_c1	c107539.graph_c0	c102954.graph_c0	c104444.graph_c0	c102363.graph_c0	c103611.graph_c0	c104119.graph_c0	c103308.graph_c0	c108842.graph_c1	c108842.graph_c1	c102670.graph_c0	c103967.graph_c0	c107606.graph_c0	c101978.graph_c0	c103092.graph_c0	c116454.graph_c0	c103084.graph_c0
c106328.graph_c0	c104037.graph_c0	c103373.graph_c0	c105103.graph_c0	c102737.graph_c0	c102558.graph_c0	c103533.graph_c0	c109592.graph_c0	c103758.graph_c0	c104414.graph_c0	c25933.graph_c0	c103587.graph_c0	c102472.graph_c0	c103487.graph_c0	c102801.graph_c0	c106483.graph_c0	c109640.graph_c0	c80343.graph_c0	c105390.graph_c0	c101512.graph_c0	c103640.graph_c0	c106800.graph_c0	c103048.graph_c0	c105666.graph_c0	c107225.graph_c0	c105177.graph_c0	c108569.graph_c0	c102861.graph_c0	c103045.graph_c0	c103967.graph_c0	c103974.graph_c0	c107606.graph_c0	c102972.graph_c0	c104469.graph_c0	c102377.graph_c0	c103649.graph_c0	c104165.graph_c0	c103310.graph_c0	c108873.graph_c0	c108873.graph_c0	c102673.graph_c2	c104038.graph_c0	c107633.graph_c0	c101979.graph_c0	c103099.graph_c0	c117171.graph_c0	c103100.graph_c0
c106358.graph_c0	c104062.graph_c0	c103384.graph_c1	c105129.graph_c0	c102747.graph_c0	c102566.graph_c0	c103544.graph_c0	c109603.graph_c0	c103765.graph_c0	c104430.graph_c0	c27578.graph_c0	c103602.graph_c0	c102480.graph_c0	c103493.graph_c0	c102820.graph_c0	c106491.graph_c0	c109650.graph_c0	c82391.graph_c0	c105426.graph_c0	c101516.graph_c0	c103672.graph_c0	c106820.graph_c0	c103071.graph_c0	c105748.graph_c0	c107243.graph_c0	c105190.graph_c0	c108649.graph_c0	c102885.graph_c0	c103134.graph_c0	c103977.graph_c0	c103992.graph_c0	c107633.graph_c0	c103045.graph_c0	c104501.graph_c0	c102391.graph_c0	c103672.graph_c0	c104167.graph_c0	c103330.graph_c0	c108921.graph_c0	c108921.graph_c0	c102685.graph_c0	c104049.graph_c0	c107695.graph_c0	c101998.graph_c0	c103100.graph_c0	c118882.graph_c0	c103110.graph_c0
c106363.graph_c0	c104073.graph_c0	c103399.graph_c0	c105148.graph_c0	c102764.graph_c0	c102568.graph_c0	c103562.graph_c0	c109622.graph_c0	c103769.graph_c0	c104433.graph_c0	c2829.graph_c0	c103615.graph_c0	c102504.graph_c0	c103527.graph_c0	c102824.graph_c0	c106499.graph_c0	c109677.graph_c0	c82986.graph_c0	c105470.graph_c1	c101519.graph_c0	c103677.graph_c0	c106837.graph_c0	c103092.graph_c0	c105758.graph_c0	c107248.graph_c1	c105204.graph_c0	c108686.graph_c0	c102887.graph_c0	c103159.graph_c0	c103995.graph_c0	c104026.graph_c0	c107695.graph_c0	c103064.graph_c0	c104547.graph_c0	c102398.graph_c0	c103690.graph_c0	c104182.graph_c0	c103334.graph_c0	c108924.graph_c0	c108924.graph_c0	c102724.graph_c0	c104114.graph_c0	c107725.graph_c1	c102006.graph_c0	c103119.graph_c0	c121321.graph_c0	c103180.graph_c0
c106383.graph_c0	c104132.graph_c0	c103433.graph_c0	c105166.graph_c0	c102774.graph_c0	c10257.graph_c0	c103582.graph_c0	c109641.graph_c0	c103787.graph_c0	c104452.graph_c0	c29270.graph_c0	c103627.graph_c0	c102508.graph_c0	c103572.graph_c0	c102852.graph_c0	c106518.graph_c1	c109689.graph_c0	c83086.graph_c0	c105474.graph_c0	c101522.graph_c1	c103680.graph_c0	c106863.graph_c0	c103124.graph_c0	c105767.graph_c0	c107280.graph_c0	c105284.graph_c0	c108729.graph_c0	c102946.graph_c0	c103217.graph_c0	c104014.graph_c0	c104052.graph_c0	c107725.graph_c1	c103111.graph_c0	c104595.graph_c0	c10241.graph_c0	c103723.graph_c0	c104299.graph_c0	c103351.graph_c0	c108942.graph_c1	c108942.graph_c1	c102751.graph_c0	c104234.graph_c0	c107731.graph_c0	c102012.graph_c1	c103132.graph_c0	c127302.graph_c0	c103197.graph_c0
c106387.graph_c0	c104167.graph_c0	c103438.graph_c0	c105226.graph_c0	c102778.graph_c0	c102592.graph_c0	c103612.graph_c0	c109666.graph_c0	c103805.graph_c0	c104454.graph_c0	c30118.graph_c0	c103630.graph_c0	c102510.graph_c0	c103573.graph_c0	c102880.graph_c0	c106526.graph_c0	c109713.graph_c0	c83910.graph_c0	c105494.graph_c0	c101523.graph_c0	c103729.graph_c0	c106894.graph_c0	c103185.graph_c0	c105791.graph_c0	c107290.graph_c0	c105309.graph_c1	c108773.graph_c1	c102950.graph_c0	c103243.graph_c0	c104017.graph_c0	c104084.graph_c0	c107731.graph_c0	c103128.graph_c0	c104616.graph_c1	c102466.graph_c0	c103738.graph_c0	c104305.graph_c0	c103386.graph_c0	c108950.graph_c0	c108950.graph_c0	c102756.graph_c0	c104255.graph_c0	c107766.graph_c1	c102021.graph_c0	c103145.graph_c0	c127564.graph_c0	c103198.graph_c0
c106404.graph_c1	c104191.graph_c1	c103461.graph_c0	c105256.graph_c0	c102801.graph_c0	c102601.graph_c0	c103620.graph_c0	c109700.graph_c0	c103850.graph_c0	c104540.graph_c0	c32035.graph_c0	c103635.graph_c0	c102541.graph_c0	c103615.graph_c0	c102913.graph_c0	c106540.graph_c1	c109728.graph_c0	c83914.graph_c0	c105592.graph_c0	c101526.graph_c0	c103777.graph_c0	c106904.graph_c0	c103195.graph_c1	c105805.graph_c0	c107304.graph_c0	c105310.graph_c0	c108794.graph_c0	c102978.graph_c0	c103254.graph_c0	c104030.graph_c0	c104090.graph_c0	c107766.graph_c1	c103170.graph_c0	c104630.graph_c0	c102468.graph_c1	c103757.graph_c0	c104315.graph_c0	c103400.graph_c0	c108966.graph_c0	c108966.graph_c0	c102803.graph_c0	c104260.graph_c0	c107799.graph_c0	c102037.graph_c0	c103152.graph_c1	c129700.graph_c0	c103204.graph_c0
c106438.graph_c0	c104203.graph_c0	c103492.graph_c0	c105285.graph_c0	c102803.graph_c0	c102603.graph_c0	c103639.graph_c0	c109721.graph_c0	c103884.graph_c0	c104545.graph_c0	c33536.graph_c0	c103675.graph_c1	c102563.graph_c0	c103636.graph_c0	c102924.graph_c0	c106541.graph_c0	c109744.graph_c0	c83935.graph_c0	c105613.graph_c0	c101534.graph_c0	c103789.graph_c1	c106919.graph_c0	c103198.graph_c0	c105813.graph_c0	c107403.graph_c0	c105325.graph_c0	c108806.graph_c1	c102988.graph_c0	c103314.graph_c0	c104084.graph_c0	c104095.graph_c0	c107799.graph_c0	c103190.graph_c0	c104704.graph_c0	c102477.graph_c0	c103816.graph_c0	c104356.graph_c0	c103421.graph_c0	c108967.graph_c0	c108967.graph_c0	c102817.graph_c0	c104277.graph_c0	c107843.graph_c0	c102062.graph_c0	c103158.graph_c0	c129948.graph_c0	c103222.graph_c2
c106463.graph_c1	c104217.graph_c0	c103504.graph_c0	c105294.graph_c0	c102808.graph_c0	c102615.graph_c0	c103686.graph_c0	c109782.graph_c0	c103943.graph_c0	c104552.graph_c0	c41949.graph_c0	c103681.graph_c0	c102564.graph_c0	c103694.graph_c0	c102930.graph_c0	c106557.graph_c0	c109764.graph_c0	c83960.graph_c0	c105640.graph_c0	c101538.graph_c0	c103797.graph_c0	c106951.graph_c0	c103219.graph_c0	c105842.graph_c0	c107417.graph_c0	c105467.graph_c0	c108846.graph_c1	c103011.graph_c0	c103324.graph_c0	c104111.graph_c0	c104138.graph_c0	c107843.graph_c0	c103193.graph_c0	c104765.graph_c0	c102480.graph_c0	c103828.graph_c0	c104394.graph_c1	c103435.graph_c0	c109071.graph_c0	c109071.graph_c0	c102824.graph_c0	c104289.graph_c0	c107876.graph_c0	c102084.graph_c0	c103192.graph_c0	c132732.graph_c0	c103227.graph_c0
c106468.graph_c0	c104221.graph_c0	c103520.graph_c0	c105306.graph_c0	c102814.graph_c0	c102621.graph_c0	c103690.graph_c0	c109803.graph_c0	c103948.graph_c0	c104567.graph_c0	c45318.graph_c0	c103698.graph_c0	c102566.graph_c0	c103706.graph_c0	c102937.graph_c0	c106568.graph_c0	c109765.graph_c0	c85527.graph_c0	c105645.graph_c0	c101552.graph_c0	c103832.graph_c2	c106956.graph_c0	c103253.graph_c0	c105884.graph_c0	c107421.graph_c0	c105526.graph_c1	c108854.graph_c0	c103064.graph_c0	c103346.graph_c1	c104138.graph_c0	c104182.graph_c0	c107876.graph_c0	c103198.graph_c0	c104777.graph_c0	c102486.graph_c0	c103837.graph_c0	c104399.graph_c0	c103439.graph_c1	c109103.graph_c0	c109103.graph_c0	c102845.graph_c0	c1043.graph_c0	c107981.graph_c0	c102086.graph_c0	c103196.graph_c0	c16774.graph_c0	c103228.graph_c0
c106502.graph_c0	c104223.graph_c0	c103531.graph_c0	c105377.graph_c0	c102817.graph_c0	c102628.graph_c0	c103713.graph_c0	c109814.graph_c0	c104012.graph_c0	c104570.graph_c0	c5266.graph_c0	c103707.graph_c0	c102568.graph_c0	c103714.graph_c0	c102947.graph_c0	c106604.graph_c0	c109767.graph_c1	c85859.graph_c0	c105655.graph_c0	c101564.graph_c0	c103833.graph_c1	c107003.graph_c0	c103261.graph_c0	c105915.graph_c0	c107443.graph_c0	c105546.graph_c0	c108906.graph_c0	c103090.graph_c2	c103350.graph_c0	c104178.graph_c0	c104189.graph_c0	c107981.graph_c0	c103219.graph_c0	c104808.graph_c0	c102499.graph_c0	c103860.graph_c0	c104431.graph_c0	c103467.graph_c0	c109104.graph_c0	c109104.graph_c0	c102857.graph_c0	c104323.graph_c0	c108035.graph_c1	c102102.graph_c0	c103206.graph_c0	c19992.graph_c0	c103263.graph_c0
c106512.graph_c0	c104241.graph_c0	c103558.graph_c0	c105420.graph_c0	c102841.graph_c0	c102636.graph_c1	c103722.graph_c0	c109853.graph_c0	c104053.graph_c0	c104594.graph_c0	c54122.graph_c0	c103721.graph_c0	c102571.graph_c0	c103758.graph_c0	c102957.graph_c0	c106631.graph_c0	c109965.graph_c0	c86056.graph_c0	c105679.graph_c0	c101568.graph_c0	c103884.graph_c0	c107075.graph_c0	c103266.graph_c0	c106011.graph_c0	c107478.graph_c0	c105586.graph_c0	c108913.graph_c0	c103155.graph_c0	c103386.graph_c0	c104225.graph_c0	c104214.graph_c0	c108035.graph_c1	c103222.graph_c0	c104843.graph_c0	c102503.graph_c0	c103874.graph_c0	c104434.graph_c0	c103475.graph_c0	c109125.graph_c0	c109125.graph_c0	c102860.graph_c1	c104361.graph_c0	c108036.graph_c0	c102103.graph_c0	c103232.graph_c0	c22602.graph_c0	c103311.graph_c1
c106520.graph_c0	c104242.graph_c0	c103564.graph_c0	c105430.graph_c0	c102875.graph_c0	c102679.graph_c1	c103734.graph_c0	c109894.graph_c0	c104059.graph_c0	c104598.graph_c0	c55117.graph_c0	c103741.graph_c1	c102585.graph_c0	c103801.graph_c0	c102981.graph_c0	c106675.graph_c0	c109999.graph_c0	c86113.graph_c0	c105690.graph_c0	c101580.graph_c0	c103900.graph_c0	c107087.graph_c0	c103268.graph_c0	c106036.graph_c0	c107524.graph_c0	c105617.graph_c0	c108928.graph_c0	c103162.graph_c0	c103425.graph_c0	c104235.graph_c0	c104216.graph_c0	c108036.graph_c0	c103222.graph_c1	c104853.graph_c0	c102515.graph_c0	c103894.graph_c0	c104453.graph_c0	c103487.graph_c0	c109209.graph_c0	c109209.graph_c0	c102863.graph_c0	c104373.graph_c0	c108064.graph_c0	c102113.graph_c0	c103245.graph_c0	c27999.graph_c0	c103321.graph_c0
c106544.graph_c0	c104268.graph_c0	c103569.graph_c0	c105437.graph_c0	c102878.graph_c0	c102700.graph_c0	c103804.graph_c0	c109900.graph_c0	c104060.graph_c0	c104612.graph_c0	c56016.graph_c0	c103787.graph_c0	c102611.graph_c0	c103820.graph_c0	c102983.graph_c0	c106699.graph_c0	c110023.graph_c0	c86659.graph_c0	c105713.graph_c0	c101586.graph_c0	c103907.graph_c1	c107155.graph_c0	c103292.graph_c0	c106139.graph_c0	c107612.graph_c0	c105635.graph_c0	c109011.graph_c0	c103200.graph_c0	c103460.graph_c0	c104299.graph_c0	c104217.graph_c0	c108064.graph_c0	c103238.graph_c1	c104865.graph_c2	c102524.graph_c0	c103914.graph_c0	c104486.graph_c0	c103501.graph_c0	c109226.graph_c0	c109226.graph_c0	c102872.graph_c0	c104385.graph_c0	c108077.graph_c0	c102115.graph_c0	c103248.graph_c0	c30365.graph_c0	c10334.graph_c0
c106601.graph_c0	c104272.graph_c0	c103604.graph_c0	c105469.graph_c1	c10288.graph_c0	c102707.graph_c0	c103810.graph_c1	c109934.graph_c0	c104119.graph_c0	c104618.graph_c0	c56328.graph_c0	c103822.graph_c0	c102624.graph_c0	c103830.graph_c0	c102989.graph_c0	c106770.graph_c0	c110035.graph_c0	c86663.graph_c0	c105731.graph_c0	c101589.graph_c0	c103926.graph_c0	c107166.graph_c1	c103300.graph_c0	c106153.graph_c0	c107633.graph_c0	c105649.graph_c0	c109041.graph_c0	c103204.graph_c0	c103480.graph_c0	c104313.graph_c0	c104251.graph_c0	c108077.graph_c0	c103242.graph_c0	c104899.graph_c0	c102531.graph_c0	c103928.graph_c0	c104489.graph_c0	c103504.graph_c0	c109235.graph_c0	c109235.graph_c0	c102886.graph_c0	c104426.graph_c0	c108078.graph_c0	c102117.graph_c0	c103249.graph_c0	c31278.graph_c0	c103352.graph_c0
c106604.graph_c0	c104280.graph_c0	c103615.graph_c0	c105478.graph_c0	c102903.graph_c0	c102711.graph_c0	c103826.graph_c1	c109949.graph_c0	c104148.graph_c1	c104714.graph_c0	c57443.graph_c0	c103888.graph_c0	c102628.graph_c0	c103846.graph_c0	c102991.graph_c0	c106772.graph_c0	c110041.graph_c0	c86860.graph_c0	c105803.graph_c0	c101595.graph_c0	c103960.graph_c0	c107192.graph_c0	c103308.graph_c0	c106184.graph_c0	c107704.graph_c0	c105765.graph_c0	c109074.graph_c0	c103208.graph_c0	c103497.graph_c0	c104324.graph_c0	c104262.graph_c0	c108078.graph_c0	c103245.graph_c0	c104906.graph_c3	c102533.graph_c0	c103943.graph_c0	c104535.graph_c0	c103506.graph_c0	c109272.graph_c0	c109272.graph_c0	c102891.graph_c0	c104431.graph_c0	c108086.graph_c0	c102123.graph_c0	c103271.graph_c0	c32789.graph_c0	c103377.graph_c0
c106643.graph_c0	c104284.graph_c1	c103618.graph_c0	c105510.graph_c0	c102907.graph_c0	c102715.graph_c0	c103903.graph_c0	c109966.graph_c0	c104157.graph_c0	c104722.graph_c0	c58954.graph_c0	c103908.graph_c0	c102637.graph_c0	c103854.graph_c0	c102996.graph_c0	c106782.graph_c0	c110049.graph_c0	c87589.graph_c0	c105820.graph_c0	c101605.graph_c0	c104001.graph_c0	c107249.graph_c0	c103327.graph_c0	c106186.graph_c0	c107720.graph_c0	c105788.graph_c0	c109078.graph_c0	c103229.graph_c0	c103514.graph_c0	c104362.graph_c0	c104274.graph_c0	c108086.graph_c0	c103254.graph_c0	c104916.graph_c0	c102556.graph_c1	c104032.graph_c0	c104569.graph_c0	c103509.graph_c0	c109297.graph_c1	c109297.graph_c1	c102901.graph_c0	c104439.graph_c1	c108110.graph_c0	c102134.graph_c0	c103282.graph_c0	c36787.graph_c0	c103434.graph_c0
c106668.graph_c0	c104332.graph_c0	c103669.graph_c1	c105549.graph_c0	c102946.graph_c0	c102722.graph_c0	c103938.graph_c0	c110005.graph_c0	c104167.graph_c1	c104760.graph_c0	c61409.graph_c0	c103919.graph_c0	c102639.graph_c0	c103885.graph_c2	c103030.graph_c0	c106797.graph_c0	c110074.graph_c0	c87672.graph_c0	c105845.graph_c0	c101636.graph_c0	c104037.graph_c0	c107257.graph_c1	c103381.graph_c0	c106211.graph_c0	c107722.graph_c0	c105836.graph_c0	c109099.graph_c0	c103242.graph_c0	c103546.graph_c0	c104376.graph_c0	c104370.graph_c0	c108110.graph_c0	c103277.graph_c0	c104922.graph_c0	c102621.graph_c0	c104044.graph_c0	c104588.graph_c0	c103544.graph_c0	c109323.graph_c0	c109323.graph_c0	c102918.graph_c0	c104473.graph_c0	c108111.graph_c0	c102144.graph_c0	c103288.graph_c0	c37558.graph_c0	c103443.graph_c0
c106694.graph_c0	c104341.graph_c0	c103675.graph_c1	c105555.graph_c0	c102955.graph_c2	c102731.graph_c0	c103941.graph_c0	c110006.graph_c0	c104190.graph_c0	c104769.graph_c3	c62198.graph_c0	c103938.graph_c0	c102646.graph_c0	c103944.graph_c0	c103038.graph_c0	c106811.graph_c0	c110092.graph_c0	c87838.graph_c0	c105876.graph_c0	c101638.graph_c0	c104055.graph_c0	c107262.graph_c0	c103395.graph_c0	c106264.graph_c1	c107733.graph_c0	c105845.graph_c0	c109104.graph_c0	c103255.graph_c0	c103604.graph_c0	c104389.graph_c0	c104379.graph_c0	c108111.graph_c0	c103280.graph_c0	c104936.graph_c0	c102644.graph_c0	c104094.graph_c0	c104589.graph_c0	c103643.graph_c0	c109334.graph_c0	c109334.graph_c0	c102941.graph_c0	c104478.graph_c0	c108116.graph_c0	c102147.graph_c0	c103307.graph_c0	c43517.graph_c0	c103474.graph_c0
c106724.graph_c0	c104351.graph_c0	c103709.graph_c0	c105556.graph_c0	c102965.graph_c0	c102782.graph_c0	c103958.graph_c0	c110011.graph_c0	c104194.graph_c2	c104772.graph_c0	c64422.graph_c0	c103938.graph_c1	c102681.graph_c0	c103945.graph_c0	c103052.graph_c0	c106831.graph_c0	c110094.graph_c1	c88154.graph_c0	c105896.graph_c0	c101640.graph_c0	c104059.graph_c0	c107301.graph_c0	c103401.graph_c0	c106265.graph_c0	c107740.graph_c0	c105894.graph_c0	c109123.graph_c0	c103264.graph_c0	c103633.graph_c0	c104409.graph_c0	c104433.graph_c0	c108116.graph_c0	c103299.graph_c0	c104945.graph_c0	c102652.graph_c0	c104114.graph_c0	c104630.graph_c0	c103673.graph_c0	c109387.graph_c0	c109387.graph_c0	c102943.graph_c0	c104479.graph_c0	c108126.graph_c1	c102163.graph_c0	c103311.graph_c2	c43707.graph_c0	c103489.graph_c0
c106733.graph_c0	c104373.graph_c0	c103754.graph_c0	c105559.graph_c0	c103000.graph_c0	c102815.graph_c0	c103971.graph_c0	c110014.graph_c0	c104219.graph_c0	c104806.graph_c0	c68393.graph_c0	c103959.graph_c0	c102708.graph_c0	c103968.graph_c0	c103062.graph_c0	c106853.graph_c0	c110113.graph_c0	c88323.graph_c0	c105911.graph_c0	c101644.graph_c0	c104104.graph_c0	c107418.graph_c0	c103405.graph_c0	c106295.graph_c0	c107818.graph_c0	c105959.graph_c0	c109135.graph_c1	c103277.graph_c0	c103642.graph_c0	c104425.graph_c0	c104452.graph_c0	c108126.graph_c1	c103307.graph_c0	c105046.graph_c0	c102666.graph_c0	c104133.graph_c0	c104636.graph_c0	c103708.graph_c0	c109398.graph_c0	c109398.graph_c0	c102987.graph_c0	c104611.graph_c1	c108258.graph_c0	c102185.graph_c0	c103321.graph_c0	c44529.graph_c0	c103494.graph_c0
c106792.graph_c0	c104403.graph_c0	c103789.graph_c1	c105571.graph_c0	c103047.graph_c0	c102915.graph_c2	c103977.graph_c0	c110061.graph_c0	c104227.graph_c1	c104808.graph_c0	c68895.graph_c0	c103990.graph_c0	c102711.graph_c0	c103976.graph_c0	c103069.graph_c0	c106859.graph_c0	c112314.graph_c0	c88338.graph_c0	c105924.graph_c0	c101669.graph_c0	c104114.graph_c0	c107470.graph_c1	c103434.graph_c0	c106296.graph_c0	c107830.graph_c0	c105965.graph_c0	c109139.graph_c0	c103310.graph_c0	c103670.graph_c1	c104435.graph_c0	c104472.graph_c0	c108258.graph_c0	c103311.graph_c2	c105061.graph_c0	c102700.graph_c0	c104136.graph_c0	c104648.graph_c1	c103715.graph_c0	c109416.graph_c0	c109416.graph_c0	c102988.graph_c0	c104668.graph_c0	c108275.graph_c0	c102218.graph_c1	c103322.graph_c1	c592.graph_c0	c103504.graph_c0
c106797.graph_c0	c104413.graph_c1	c103794.graph_c0	c105573.graph_c1	c103053.graph_c0	c102924.graph_c0	c103978.graph_c1	c110083.graph_c0	c104260.graph_c0	c104812.graph_c0	c69400.graph_c0	c104027.graph_c1	c102717.graph_c0	c103978.graph_c1	c103125.graph_c0	c106866.graph_c1	c112390.graph_c0	c88518.graph_c0	c106032.graph_c0	c101710.graph_c0	c104165.graph_c0	c107483.graph_c0	c103451.graph_c0	c106324.graph_c0	c107831.graph_c0	c106000.graph_c1	c109140.graph_c0	c103323.graph_c0	c103673.graph_c0	c104450.graph_c1	c104520.graph_c0	c108275.graph_c0	c103352.graph_c0	c105102.graph_c0	c102714.graph_c0	c104145.graph_c0	c104649.graph_c0	c103717.graph_c0	c109498.graph_c0	c109498.graph_c0	c102997.graph_c0	c104685.graph_c0	c108282.graph_c0	c102221.graph_c0	c103339.graph_c0	c59466.graph_c0	c103521.graph_c0
c106820.graph_c0	c104460.graph_c0	c103814.graph_c0	c105590.graph_c0	c103062.graph_c0	c102931.graph_c0	c103988.graph_c0	c110101.graph_c0	c104266.graph_c0	c104820.graph_c0	c69876.graph_c0	c104052.graph_c1	c102725.graph_c0	c104003.graph_c1	c103137.graph_c0	c106933.graph_c0	c112416.graph_c0	c89011.graph_c0	c106078.graph_c1	c101712.graph_c0	c104169.graph_c0	c107484.graph_c0	c103487.graph_c0	c106327.graph_c0	c107865.graph_c1	c106024.graph_c0	c109142.graph_c0	c103334.graph_c0	c103677.graph_c0	c104454.graph_c0	c104597.graph_c0	c108282.graph_c0	c103364.graph_c0	c105114.graph_c0	c102731.graph_c0	c104182.graph_c0	c104665.graph_c0	c103754.graph_c0	c109520.graph_c0	c109520.graph_c0	c102999.graph_c0	c104726.graph_c0	c108328.graph_c0	c102229.graph_c0	c103340.graph_c0	c60796.graph_c0	c103558.graph_c0
c106839.graph_c0	c104495.graph_c0	c103820.graph_c0	c105603.graph_c0	c103081.graph_c0	c102967.graph_c0	c103996.graph_c0	c110110.graph_c1	c104300.graph_c0	c104849.graph_c0	c72321.graph_c0	c104058.graph_c0	c102742.graph_c0	c104026.graph_c0	c103171.graph_c0	c106947.graph_c0	c113436.graph_c0	c89062.graph_c0	c106099.graph_c0	c101717.graph_c0	c104171.graph_c0	c107485.graph_c0	c103495.graph_c0	c106335.graph_c0	c107960.graph_c1	c106056.graph_c0	c109179.graph_c0	c103350.graph_c0	c103692.graph_c0	c104457.graph_c0	c104673.graph_c0	c108328.graph_c0	c103388.graph_c0	c105118.graph_c0	c102736.graph_c0	c104283.graph_c0	c104669.graph_c0	c103757.graph_c0	c109541.graph_c0	c109541.graph_c0	c103025.graph_c0	c104761.graph_c0	c108336.graph_c0	c102237.graph_c0	c103376.graph_c0	c61091.graph_c0	c103562.graph_c0
c106873.graph_c0	c104532.graph_c0	c103831.graph_c0	c105636.graph_c0	c103083.graph_c0	c102979.graph_c0	c104001.graph_c0	c110112.graph_c0	c104302.graph_c0	c104910.graph_c0	c72357.graph_c0	c104065.graph_c0	c102754.graph_c0	c104034.graph_c1	c103172.graph_c2	c106974.graph_c1	c113481.graph_c0	c89111.graph_c0	c106109.graph_c0	c101721.graph_c0	c104198.graph_c0	c107489.graph_c0	c103498.graph_c0	c106343.graph_c0	c107990.graph_c0	c106108.graph_c1	c109184.graph_c0	c103366.graph_c0	c103693.graph_c0	c104473.graph_c0	c104704.graph_c0	c108336.graph_c0	c103447.graph_c0	c105124.graph_c0	c102740.graph_c0	c104290.graph_c0	c104670.graph_c0	c103769.graph_c1	c109554.graph_c2	c109554.graph_c2	c103026.graph_c0	c104822.graph_c0	c108364.graph_c1	c102240.graph_c0	c103421.graph_c0	c65037.graph_c0	c103578.graph_c1
c106884.graph_c0	c104553.graph_c0	c103888.graph_c0	c105647.graph_c0	c103099.graph_c0	c102990.graph_c0	c104094.graph_c0	c110114.graph_c0	c104324.graph_c0	c104916.graph_c0	c76650.graph_c0	c104095.graph_c0	c102765.graph_c0	c104043.graph_c0	c103177.graph_c0	c107041.graph_c0	c113976.graph_c0	c89174.graph_c1	c106131.graph_c0	c101744.graph_c0	c104213.graph_c1	c107513.graph_c0	c103516.graph_c1	c106348.graph_c0	c107991.graph_c0	c106128.graph_c0	c109236.graph_c0	c103391.graph_c0	c103697.graph_c1	c104477.graph_c0	c104712.graph_c0	c108338.graph_c0	c103448.graph_c0	c105138.graph_c0	c102759.graph_c0	c104291.graph_c0	c104704.graph_c0	c103792.graph_c0	c109562.graph_c1	c109562.graph_c1	c103034.graph_c0	c104829.graph_c0	c108418.graph_c0	c102253.graph_c0	c103427.graph_c0	c67137.graph_c0	c103597.graph_c0
c107023.graph_c0	c104576.graph_c0	c103897.graph_c0	c105685.graph_c0	c103171.graph_c0	c102994.graph_c0	c104114.graph_c0	c111005.graph_c0	c104344.graph_c0	c104946.graph_c0	c77255.graph_c0	c104165.graph_c0	c102767.graph_c0	c104044.graph_c0	c103208.graph_c0	c107061.graph_c0	c114426.graph_c0	c89580.graph_c0	c106167.graph_c0	c101762.graph_c0	c104240.graph_c0	c107548.graph_c1	c103563.graph_c0	c106361.graph_c0	c108055.graph_c0	c106141.graph_c0	c109248.graph_c0	c103408.graph_c0	c103753.graph_c1	c104481.graph_c0	c104727.graph_c0	c108364.graph_c1	c103462.graph_c0	c105159.graph_c0	c102797.graph_c0	c104312.graph_c0	c104708.graph_c0	c103822.graph_c0	c109585.graph_c0	c109585.graph_c0	c103058.graph_c0	c104840.graph_c0	c108466.graph_c0	c102256.graph_c0	c103435.graph_c0	c68642.graph_c1	c103601.graph_c1
c107024.graph_c0	c104579.graph_c0	c103918.graph_c1	c105708.graph_c0	c103211.graph_c1	c102999.graph_c0	c104130.graph_c1	c111267.graph_c0	c104367.graph_c0	c104963.graph_c0	c77271.graph_c0	c104212.graph_c0	c102789.graph_c0	c104056.graph_c0	c103229.graph_c0	c107073.graph_c0	c114605.graph_c0	c89623.graph_c0	c106190.graph_c0	c101764.graph_c0	c104242.graph_c0	c107550.graph_c0	c103579.graph_c0	c106363.graph_c0	c108089.graph_c0	c106156.graph_c0	c109255.graph_c0	c103425.graph_c0	c103765.graph_c0	c104518.graph_c0	c104729.graph_c0	c108418.graph_c0	c103469.graph_c0	c105171.graph_c0	c102848.graph_c0	c104326.graph_c0	c104724.graph_c0	c103826.graph_c1	c109629.graph_c0	c109629.graph_c0	c103069.graph_c0	c104844.graph_c0	c108533.graph_c0	c102270.graph_c0	c103436.graph_c0	c69347.graph_c0	c103626.graph_c0
c107034.graph_c0	c104607.graph_c0	c103938.graph_c0	c105727.graph_c0	c103213.graph_c0	c103016.graph_c0	c104167.graph_c0	c11301.graph_c0	c104370.graph_c0	c104972.graph_c0	c77428.graph_c0	c104224.graph_c0	c102812.graph_c0	c104094.graph_c0	c103242.graph_c0	c107088.graph_c0	c115333.graph_c0	c89782.graph_c0	c106191.graph_c1	c101774.graph_c0	c104263.graph_c1	c107580.graph_c0	c103602.graph_c0	c106369.graph_c0	c108136.graph_c0	c106174.graph_c0	c109259.graph_c0	c103432.graph_c2	c103786.graph_c0	c104523.graph_c0	c104754.graph_c0	c108466.graph_c0	c103498.graph_c0	c105192.graph_c0	c102873.graph_c0	c104352.graph_c0	c104725.graph_c0	c103840.graph_c1	c109633.graph_c0	c109633.graph_c0	c103092.graph_c0	c104846.graph_c0	c108538.graph_c0	c102286.graph_c0	c103447.graph_c0	c70081.graph_c0	c103633.graph_c0
c107045.graph_c0	c104611.graph_c1	c103941.graph_c0	c105759.graph_c0	c103244.graph_c0	c103039.graph_c0	c104175.graph_c0	c113312.graph_c0	c104423.graph_c0	c104994.graph_c0	c80977.graph_c0	c104233.graph_c0	c102835.graph_c0	c104114.graph_c0	c103254.graph_c0	c107128.graph_c0	c116097.graph_c0	c90258.graph_c0	c106209.graph_c0	c101780.graph_c0	c104293.graph_c0	c107596.graph_c0	c103615.graph_c0	c106399.graph_c0	c108140.graph_c0	c106210.graph_c0	c109301.graph_c0	c103435.graph_c0	c103789.graph_c1	c104534.graph_c0	c104758.graph_c0	c108533.graph_c0	c103584.graph_c0	c105213.graph_c0	c102896.graph_c0	c104364.graph_c0	c104731.graph_c0	c103850.graph_c0	c109684.graph_c0	c109684.graph_c0	c103109.graph_c0	c104851.graph_c0	c108555.graph_c0	c102294.graph_c1	c103467.graph_c0	c74115.graph_c0	c103645.graph_c1
c107047.graph_c0	c104618.graph_c0	c103944.graph_c0	c105776.graph_c0	c103260.graph_c0	c103052.graph_c0	c104223.graph_c0	c114306.graph_c0	c104431.graph_c0	c105031.graph_c1	c81560.graph_c0	c104289.graph_c0	c102843.graph_c0	c104117.graph_c0	c103269.graph_c0	c107203.graph_c0	c117266.graph_c0	c90356.graph_c0	c106300.graph_c0	c101819.graph_c0	c104310.graph_c0	c107627.graph_c0	c103620.graph_c0	c106452.graph_c0	c108162.graph_c0	c106227.graph_c0	c109313.graph_c0	c103444.graph_c0	c103818.graph_c0	c104595.graph_c0	c104760.graph_c0	c108538.graph_c0	c103588.graph_c0	c105256.graph_c0	c102906.graph_c0	c104394.graph_c2	c104732.graph_c0	c103857.graph_c0	c109687.graph_c0	c109687.graph_c0	c103119.graph_c0	c104885.graph_c0	c108560.graph_c0	c102304.graph_c0	c103474.graph_c0	c74730.graph_c0	c103669.graph_c1
c107054.graph_c0	c104636.graph_c0	c103945.graph_c0	c105780.graph_c0	c103266.graph_c0	c103065.graph_c0	c104286.graph_c0	c115342.graph_c0	c104461.graph_c0	c105056.graph_c0	c82031.graph_c0	c104300.graph_c0	c102855.graph_c0	c104135.graph_c0	c103287.graph_c0	c107229.graph_c0	c11757.graph_c0	c90743.graph_c0	c106337.graph_c0	c101823.graph_c0	c104312.graph_c0	c107638.graph_c0	c103658.graph_c0	c106462.graph_c0	c108270.graph_c0	c106265.graph_c0	c109327.graph_c0	c103471.graph_c0	c103839.graph_c0	c104605.graph_c2	c104781.graph_c0	c108555.graph_c0	c103658.graph_c0	c105267.graph_c0	c102956.graph_c0	c104409.graph_c0	c104756.graph_c0	c103879.graph_c0	c109688.graph_c0	c109688.graph_c0	c103132.graph_c0	c104902.graph_c0	c108582.graph_c0	c102313.graph_c0	c103525.graph_c0	c75137.graph_c0	c103675.graph_c1
c107060.graph_c0	c104637.graph_c0	c103947.graph_c0	c105820.graph_c0	c103268.graph_c0	c103132.graph_c0	c104290.graph_c0	c115862.graph_c0	c104477.graph_c0	c105123.graph_c0	c82139.graph_c0	c104314.graph_c0	c102871.graph_c0	c104137.graph_c0	c103309.graph_c0	c107236.graph_c0	c117629.graph_c0	c91261.graph_c0	c106370.graph_c0	c101824.graph_c0	c104325.graph_c0	c107642.graph_c0	c103685.graph_c0	c106467.graph_c0	c108272.graph_c0	c106316.graph_c0	c109358.graph_c0	c103472.graph_c0	c103846.graph_c0	c104648.graph_c1	c104793.graph_c0	c108560.graph_c0	c103669.graph_c1	c105268.graph_c0	c102962.graph_c0	c104438.graph_c0	c104765.graph_c0	c103925.graph_c0	c109708.graph_c0	c109708.graph_c0	c103134.graph_c0	c104910.graph_c1	c108627.graph_c0	c102317.graph_c0	c103534.graph_c0	c75747.graph_c0	c103676.graph_c0
c107061.graph_c0	c104680.graph_c0	c103958.graph_c0	c105822.graph_c0	c103282.graph_c0	c103145.graph_c0	c104300.graph_c0	c115908.graph_c0	c104500.graph_c0	c105196.graph_c0	c82219.graph_c0	c104315.graph_c0	c102899.graph_c0	c104141.graph_c1	c103315.graph_c0	c107240.graph_c0	c117787.graph_c0	c91394.graph_c1	c106381.graph_c0	c101840.graph_c1	c104329.graph_c0	c107645.graph_c0	c103695.graph_c0	c106504.graph_c1	c108273.graph_c0	c106333.graph_c0	c109411.graph_c0	c103474.graph_c0	c103864.graph_c0	c104654.graph_c0	c104808.graph_c0	c108582.graph_c0	c103687.graph_c0	c105270.graph_c0	c102968.graph_c0	c104451.graph_c1	c104772.graph_c0	c103939.graph_c0	c109710.graph_c0	c109710.graph_c0	c103148.graph_c0	c104920.graph_c0	c108641.graph_c0	c102323.graph_c0	c103545.graph_c0	c75966.graph_c0	c103700.graph_c0
c107074.graph_c0	c104700.graph_c0	c103969.graph_c0	c105832.graph_c1	c103293.graph_c2	c103185.graph_c0	c104351.graph_c0	c1194.graph_c0	c104522.graph_c1	c105208.graph_c0	c82976.graph_c0	c104353.graph_c0	c102907.graph_c0	c104177.graph_c0	c103336.graph_c0	c107265.graph_c1	c119408.graph_c0	c91805.graph_c1	c106395.graph_c0	c101847.graph_c0	c104340.graph_c0	c107656.graph_c0	c103717.graph_c0	c106526.graph_c0	c108280.graph_c0	c106344.graph_c0	c109448.graph_c1	c103479.graph_c0	c103877.graph_c0	c104719.graph_c0	c104811.graph_c0	c108627.graph_c0	c103690.graph_c0	c105274.graph_c0	c102970.graph_c0	c104461.graph_c0	c104774.graph_c0	c103947.graph_c0	c109725.graph_c0	c109725.graph_c0	c103212.graph_c0	c104933.graph_c0	c108659.graph_c0	c102332.graph_c0	c103559.graph_c0	c76799.graph_c0	c103701.graph_c0
c107142.graph_c0	c104803.graph_c1	c103982.graph_c0	c105852.graph_c0	c103327.graph_c0	c103202.graph_c0	c104361.graph_c0	c119578.graph_c0	c104540.graph_c0	c105212.graph_c0	c83207.graph_c0	c104364.graph_c0	c102912.graph_c1	c104181.graph_c0	c103346.graph_c1	c107285.graph_c0	c120354.graph_c0	c91954.graph_c0	c106456.graph_c0	c101854.graph_c0	c104383.graph_c0	c107659.graph_c1	c103719.graph_c0	c106527.graph_c0	c108348.graph_c0	c106370.graph_c0	c109449.graph_c0	c103497.graph_c0	c103903.graph_c0	c104725.graph_c0	c104829.graph_c0	c108641.graph_c0	c103720.graph_c0	c105287.graph_c0	c102980.graph_c0	c104531.graph_c0	c104782.graph_c0	c103978.graph_c1	c109733.graph_c0	c109733.graph_c0	c103220.graph_c0	c104934.graph_c0	c108713.graph_c0	c102335.graph_c0	c103582.graph_c0	c76801.graph_c0	c103706.graph_c0
c107163.graph_c0	c104821.graph_c0	c103989.graph_c0	c105864.graph_c0	c103330.graph_c0	c103209.graph_c0	c104386.graph_c0	c120969.graph_c0	c104543.graph_c0	c105215.graph_c0	c83525.graph_c0	c104386.graph_c0	c102923.graph_c0	c104188.graph_c0	c103355.graph_c0	c107287.graph_c0	c120792.graph_c0	c92368.graph_c0	c106473.graph_c0	c101856.graph_c0	c104402.graph_c0	c107664.graph_c0	c103763.graph_c0	c106534.graph_c0	c108349.graph_c0	c106428.graph_c0	c109460.graph_c0	c103500.graph_c0	c103909.graph_c1	c104739.graph_c0	c104859.graph_c0	c108659.graph_c0	c103734.graph_c0	c105306.graph_c0	c102983.graph_c0	c104540.graph_c0	c104812.graph_c0	c104014.graph_c0	c109734.graph_c0	c109734.graph_c0	c103223.graph_c0	c104961.graph_c0	c108717.graph_c0	c102340.graph_c0	c103586.graph_c0	c77157.graph_c0	c103718.graph_c0
c107166.graph_c1	c104855.graph_c0	c104006.graph_c0	c105873.graph_c1	c103346.graph_c1	c103222.graph_c2	c104405.graph_c0	c122129.graph_c0	c104554.graph_c0	c105221.graph_c0	c83914.graph_c0	c104439.graph_c1	c102932.graph_c0	c104203.graph_c0	c103372.graph_c0	c107319.graph_c0	c120817.graph_c0	c92425.graph_c0	c106489.graph_c0	c101860.graph_c0	c104404.graph_c0	c107675.graph_c1	c103789.graph_c1	c106569.graph_c0	c108413.graph_c0	c106435.graph_c0	c109572.graph_c0	c103524.graph_c0	c103918.graph_c1	c104741.graph_c0	c104866.graph_c0	c108713.graph_c0	c103741.graph_c1	c105373.graph_c0	c103016.graph_c0	c104553.graph_c0	c104823.graph_c0	c104096.graph_c0	c109741.graph_c0	c109741.graph_c0	c103236.graph_c0	c105008.graph_c0	c108724.graph_c0	c102346.graph_c0	c103672.graph_c0	c78762.graph_c0	c103720.graph_c0
c107212.graph_c0	c104898.graph_c0	c104032.graph_c0	c105889.graph_c0	c103359.graph_c0	c103228.graph_c0	c104411.graph_c0	c122815.graph_c0	c104556.graph_c0	c105234.graph_c0	c84523.graph_c0	c104446.graph_c0	c102941.graph_c0	c104212.graph_c0	c103401.graph_c0	c107326.graph_c0	c121621.graph_c0	c93137.graph_c0	c106502.graph_c0	c101867.graph_c0	c104459.graph_c0	c107688.graph_c0	c103795.graph_c0	c106575.graph_c0	c108433.graph_c0	c106469.graph_c0	c109614.graph_c0	c103525.graph_c0	c103922.graph_c0	c104773.graph_c0	c104882.graph_c1	c108717.graph_c0	c103769.graph_c1	c105402.graph_c0	c103048.graph_c0	c104589.graph_c0	c104824.graph_c0	c104132.graph_c0	c109749.graph_c0	c109749.graph_c0	c103244.graph_c0	c105015.graph_c0	c108794.graph_c0	c102352.graph_c0	c103733.graph_c0	c79751.graph_c0	c103736.graph_c0
c107228.graph_c0	c104934.graph_c0	c104052.graph_c1	c105896.graph_c0	c103370.graph_c0	c103252.graph_c0	c104436.graph_c0	c12382.graph_c0	c104568.graph_c0	c105235.graph_c0	c84747.graph_c0	c104528.graph_c0	c102942.graph_c0	c104235.graph_c0	c103433.graph_c0	c107345.graph_c0	c121757.graph_c0	c93221.graph_c0	c106509.graph_c0	c101883.graph_c0	c104486.graph_c0	c107697.graph_c0	c103814.graph_c0	c106582.graph_c0	c108439.graph_c0	c106492.graph_c0	c109636.graph_c0	c103527.graph_c0	c103999.graph_c0	c104806.graph_c0	c104885.graph_c0	c108724.graph_c0	c103783.graph_c0	c105413.graph_c0	c103052.graph_c0	c104593.graph_c1	c104841.graph_c0	c104144.graph_c0	c109771.graph_c0	c109771.graph_c0	c103267.graph_c0	c105024.graph_c0	c108812.graph_c0	c102358.graph_c0	c103742.graph_c0	c79753.graph_c0	c103769.graph_c0
c107254.graph_c0	c104983.graph_c1	c104059.graph_c0	c105912.graph_c0	c103371.graph_c0	c103261.graph_c0	c104472.graph_c0	c125550.graph_c0	c104570.graph_c0	c105274.graph_c0	c84979.graph_c0	c104546.graph_c1	c102957.graph_c0	c104253.graph_c2	c103448.graph_c0	c107354.graph_c0	c122009.graph_c0	c93308.graph_c0	c106534.graph_c0	c101898.graph_c0	c104500.graph_c0	c107776.graph_c0	c103822.graph_c0	c106583.graph_c0	c108474.graph_c0	c106522.graph_c0	c109660.graph_c0	c103545.graph_c0	c104001.graph_c0	c104829.graph_c0	c104896.graph_c0	c108794.graph_c0	c103801.graph_c0	c105417.graph_c0	c103100.graph_c0	c104597.graph_c0	c104847.graph_c0	c104148.graph_c0	c109782.graph_c0	c109782.graph_c0	c103273.graph_c0	c105038.graph_c1	c108829.graph_c0	c102409.graph_c0	c103794.graph_c0	c80553.graph_c0	c103787.graph_c0
c107263.graph_c0	c104993.graph_c0	c104065.graph_c0	c105922.graph_c0	c103382.graph_c0	c103288.graph_c0	c104514.graph_c0	c126548.graph_c0	c104592.graph_c2	c105275.graph_c0	c85128.graph_c0	c104563.graph_c0	c102964.graph_c0	c1043.graph_c0	c103461.graph_c0	c107357.graph_c0	c128541.graph_c0	c93531.graph_c0	c106658.graph_c0	c101903.graph_c0	c104514.graph_c0	c107809.graph_c0	c103840.graph_c0	c106600.graph_c0	c108531.graph_c1	c106564.graph_c0	c109672.graph_c0	c103553.graph_c0	c104005.graph_c0	c104912.graph_c2	c104897.graph_c0	c108812.graph_c0	c103810.graph_c1	c105452.graph_c0	c103158.graph_c0	c104624.graph_c0	c104863.graph_c0	c104182.graph_c0	c109789.graph_c0	c109789.graph_c0	c103278.graph_c0	c105043.graph_c0	c108907.graph_c0	c102420.graph_c0	c103802.graph_c0	c80663.graph_c0	c103839.graph_c0
c107268.graph_c0	c105102.graph_c0	c104068.graph_c0	c105953.graph_c0	c103388.graph_c0	c103339.graph_c0	c104517.graph_c0	c127744.graph_c0	c104594.graph_c0	c105303.graph_c0	c85289.graph_c0	c104583.graph_c0	c102965.graph_c0	c104319.graph_c0	c103479.graph_c0	c107371.graph_c0	c129075.graph_c0	c93903.graph_c0	c106678.graph_c0	c101908.graph_c0	c104542.graph_c0	c107812.graph_c0	c103867.graph_c0	c106611.graph_c0	c108579.graph_c0	c106567.graph_c0	c109679.graph_c0	c103575.graph_c0	c104042.graph_c0	c104914.graph_c0	c104901.graph_c4	c108829.graph_c0	c103852.graph_c0	c105455.graph_c0	c103190.graph_c0	c104636.graph_c0	c104868.graph_c0	c104231.graph_c0	c109802.graph_c0	c109802.graph_c0	c103281.graph_c0	c105048.graph_c0	c108932.graph_c0	c102423.graph_c0	c103805.graph_c0	c81525.graph_c0	c103883.graph_c0
c107309.graph_c0	c105130.graph_c0	c104069.graph_c1	c105959.graph_c0	c103395.graph_c1	c103346.graph_c2	c104523.graph_c0	c130609.graph_c0	c104597.graph_c0	c105317.graph_c0	c85482.graph_c0	c104614.graph_c1	c102971.graph_c1	c104344.graph_c0	c103498.graph_c0	c107397.graph_c0	c129640.graph_c0	c93943.graph_c0	c106718.graph_c0	c101916.graph_c0	c104612.graph_c0	c107829.graph_c0	c103882.graph_c0	c106650.graph_c0	c108594.graph_c0	c106571.graph_c0	c109706.graph_c0	c103604.graph_c0	c104130.graph_c1	c104921.graph_c0	c104902.graph_c0	c108907.graph_c0	c103857.graph_c0	c105470.graph_c1	c103195.graph_c1	c104648.graph_c1	c104886.graph_c0	c104247.graph_c0	c109821.graph_c0	c109821.graph_c0	c103288.graph_c0	c105059.graph_c1	c108940.graph_c0	c102463.graph_c0	c103814.graph_c0	c81724.graph_c0	c103895.graph_c0
c107317.graph_c0	c105162.graph_c0	c104145.graph_c0	c10598.graph_c0	c103407.graph_c0	c103375.graph_c0	c104529.graph_c0	c132603.graph_c0	c104598.graph_c0	c105321.graph_c0	c85666.graph_c0	c104635.graph_c0	c102978.graph_c0	c104363.graph_c0	c103513.graph_c0	c107484.graph_c0	c129805.graph_c0	c94072.graph_c0	c106766.graph_c0	c101919.graph_c0	c104630.graph_c0	c107842.graph_c0	c103890.graph_c0	c106667.graph_c0	c108619.graph_c0	c106593.graph_c0	c109713.graph_c0	c103611.graph_c0	c104146.graph_c0	c104933.graph_c0	c104923.graph_c1	c108932.graph_c0	c103861.graph_c0	c105484.graph_c0	c103229.graph_c0	c104679.graph_c0	c104921.graph_c0	c104251.graph_c0	c109879.graph_c0	c109879.graph_c0	c103343.graph_c0	c105087.graph_c0	c108950.graph_c0	c102465.graph_c0	c103843.graph_c0	c82152.graph_c0	c103896.graph_c0
c107407.graph_c0	c105173.graph_c0	c104167.graph_c0	c105989.graph_c0	c10343.graph_c0	c103388.graph_c0	c104532.graph_c0	c19064.graph_c0	c104612.graph_c0	c105373.graph_c0	c85910.graph_c0	c104653.graph_c0	c103000.graph_c0	c104379.graph_c0	c103544.graph_c0	c107492.graph_c0	c130710.graph_c0	c94817.graph_c0	c106770.graph_c0	c101937.graph_c0	c104644.graph_c1	c107851.graph_c0	c103914.graph_c0	c106681.graph_c0	c108647.graph_c0	c106612.graph_c0	c109734.graph_c0	c103621.graph_c0	c104148.graph_c0	c104934.graph_c0	c104936.graph_c0	c108940.graph_c0	c103878.graph_c0	c105498.graph_c0	c103242.graph_c0	c104704.graph_c0	c104949.graph_c0	c104252.graph_c0	c109924.graph_c0	c109924.graph_c0	c103394.graph_c0	c105088.graph_c0	c108951.graph_c0	c102474.graph_c0	c103883.graph_c0	c82220.graph_c0	c103914.graph_c0
c107434.graph_c0	c105217.graph_c0	c104177.graph_c0	c106002.graph_c0	c103455.graph_c0	c103400.graph_c0	c104535.graph_c0	c2198.graph_c0	c104628.graph_c0	c105375.graph_c0	c86527.graph_c0	c104668.graph_c0	c103022.graph_c0	c104380.graph_c0	c103571.graph_c0	c107536.graph_c0	c130843.graph_c0	c94845.graph_c0	c106784.graph_c0	c101965.graph_c0	c104646.graph_c0	c107868.graph_c0	c103918.graph_c1	c106685.graph_c0	c108669.graph_c0	c106615.graph_c1	c109764.graph_c0	c103636.graph_c0	c104155.graph_c0	c104954.graph_c0	c104938.graph_c0	c108950.graph_c0	c103909.graph_c1	c105531.graph_c0	c103266.graph_c0	c104705.graph_c0	c104963.graph_c0	c104253.graph_c2	c109951.graph_c0	c109951.graph_c0	c103425.graph_c0	c105096.graph_c0	c108966.graph_c0	c102480.graph_c0	c103910.graph_c0	c82912.graph_c0	c103924.graph_c0
c107448.graph_c0	c105265.graph_c0	c104206.graph_c1	c106021.graph_c0	c103472.graph_c0	c103403.graph_c0	c104559.graph_c0	c30823.graph_c0	c104644.graph_c1	c105410.graph_c0	c86770.graph_c0	c104712.graph_c0	c103071.graph_c0	c104392.graph_c0	c103573.graph_c0	c107580.graph_c0	c13247.graph_c0	c94905.graph_c0	c106893.graph_c2	c101968.graph_c0	c104656.graph_c0	c107956.graph_c0	c103919.graph_c0	c106694.graph_c0	c108719.graph_c0	c106641.graph_c0	c109767.graph_c0	c103637.graph_c0	c104165.graph_c0	c104970.graph_c0	c104958.graph_c1	c108951.graph_c0	c103967.graph_c0	c105561.graph_c0	c103270.graph_c0	c104706.graph_c0	c104979.graph_c0	c104267.graph_c0	c109952.graph_c0	c109952.graph_c0	c103436.graph_c0	c105103.graph_c0	c109024.graph_c0	c102490.graph_c0	c103914.graph_c0	c82919.graph_c0	c103943.graph_c0
c107473.graph_c0	c105284.graph_c0	c104213.graph_c1	c106023.graph_c0	c103480.graph_c0	c103410.graph_c0	c104575.graph_c0	c30965.graph_c0	c104657.graph_c1	c105426.graph_c0	c87199.graph_c0	c104714.graph_c1	c103084.graph_c0	c104400.graph_c0	c103612.graph_c0	c107582.graph_c0	c133145.graph_c0	c95092.graph_c0	c106904.graph_c0	c101971.graph_c0	c104682.graph_c0	c108034.graph_c0	c103945.graph_c0	c106716.graph_c0	c108783.graph_c0	c106755.graph_c2	c109775.graph_c0	c103644.graph_c0	c104169.graph_c0	c104980.graph_c0	c104963.graph_c0	c108966.graph_c0	c103970.graph_c0	c105617.graph_c0	c103276.graph_c0	c104730.graph_c0	c105017.graph_c0	c104296.graph_c0	c109955.graph_c0	c109955.graph_c0	c103439.graph_c1	c105107.graph_c0	c109034.graph_c0	c102492.graph_c0	c103934.graph_c0	c83166.graph_c0	c103967.graph_c0
c107488.graph_c0	c105328.graph_c0	c104223.graph_c0	c106026.graph_c0	c103493.graph_c0	c103416.graph_c0	c104587.graph_c0	c31377.graph_c0	c104669.graph_c0	c105455.graph_c0	c87646.graph_c0	c104729.graph_c0	c103124.graph_c0	c104403.graph_c0	c103624.graph_c0	c107583.graph_c0	c1528.graph_c1	c95126.graph_c0	c106946.graph_c0	c101977.graph_c0	c104696.graph_c0	c108043.graph_c1	c103950.graph_c0	c106745.graph_c1	c108841.graph_c0	c106765.graph_c0	c109782.graph_c0	c10366.graph_c0	c104176.graph_c0	c105003.graph_c0	c105005.graph_c0	c109024.graph_c0	c103977.graph_c0	c105640.graph_c0	c103283.graph_c0	c104776.graph_c0	c105108.graph_c1	c1043.graph_c0	c109979.graph_c0	c109979.graph_c0	c103478.graph_c0	c105134.graph_c0	c109062.graph_c0	c102494.graph_c0	c103938.graph_c1	c83371.graph_c0	c103971.graph_c0
c107508.graph_c0	c105335.graph_c0	c104249.graph_c0	c106040.graph_c1	c103504.graph_c0	c103420.graph_c0	c104593.graph_c1	c31614.graph_c0	c104671.graph_c1	c105459.graph_c0	c88120.graph_c0	c104742.graph_c0	c103125.graph_c0	c104418.graph_c0	c103626.graph_c0	c107604.graph_c1	c19800.graph_c0	c95133.graph_c1	c106964.graph_c1	c102004.graph_c0	c104704.graph_c0	c108044.graph_c0	c103958.graph_c0	c106778.graph_c0	c108843.graph_c0	c106806.graph_c0	c109826.graph_c0	c103707.graph_c0	c104184.graph_c0	c105018.graph_c0	c105031.graph_c1	c109034.graph_c0	c103982.graph_c0	c105679.graph_c0	c103288.graph_c0	c104780.graph_c0	c105120.graph_c0	c104310.graph_c0	c109996.graph_c0	c109996.graph_c0	c103480.graph_c0	c105145.graph_c0	c109091.graph_c0	c102508.graph_c0	c103940.graph_c0	c84602.graph_c0	c103979.graph_c0
c107517.graph_c0	c105368.graph_c2	c104253.graph_c2	c106145.graph_c0	c103515.graph_c0	c103443.graph_c0	c104595.graph_c0	c3316.graph_c0	c104672.graph_c0	c105475.graph_c0	c88364.graph_c0	c104756.graph_c0	c103136.graph_c0	c104419.graph_c0	c103632.graph_c0	c107617.graph_c0	c20677.graph_c0	c95335.graph_c0	c106981.graph_c0	c102008.graph_c0	c104737.graph_c0	c108049.graph_c1	c103962.graph_c1	c106781.graph_c0	c108887.graph_c0	c106808.graph_c0	c109866.graph_c0	c103735.graph_c0	c104223.graph_c0	c105026.graph_c0	c105038.graph_c1	c109062.graph_c0	c104032.graph_c0	c105775.graph_c0	c103309.graph_c0	c104792.graph_c0	c105123.graph_c0	c104330.graph_c0	c110057.graph_c0	c110057.graph_c0	c103491.graph_c0	c105178.graph_c0	c109108.graph_c0	c102517.graph_c0	c103957.graph_c0	c84643.graph_c0	c103997.graph_c0
c107558.graph_c0	c105390.graph_c0	c104300.graph_c0	c106197.graph_c0	c103558.graph_c0	c103473.graph_c0	c104611.graph_c1	c33748.graph_c0	c104708.graph_c0	c105487.graph_c0	c88636.graph_c0	c104767.graph_c0	c103148.graph_c0	c104425.graph_c0	c103638.graph_c0	c107650.graph_c0	c2601.graph_c0	c95728.graph_c0	c107004.graph_c0	c102009.graph_c2	c104741.graph_c0	c108089.graph_c0	c103973.graph_c0	c106799.graph_c0	c108893.graph_c0	c106813.graph_c0	c109877.graph_c0	c103737.graph_c0	c104228.graph_c0	c105073.graph_c1	c105057.graph_c0	c109091.graph_c0	c104042.graph_c0	c105781.graph_c0	c103315.graph_c0	c104885.graph_c0	c105140.graph_c0	c104351.graph_c0	c110068.graph_c0	c110068.graph_c0	c103501.graph_c0	c105192.graph_c0	c109129.graph_c0	c102523.graph_c0	c103972.graph_c0	c84914.graph_c0	c104026.graph_c0
c107562.graph_c0	c105432.graph_c0	c104312.graph_c0	c106200.graph_c0	c103580.graph_c0	c103492.graph_c0	c104612.graph_c0	c35827.graph_c0	c104736.graph_c0	c105512.graph_c0	c89014.graph_c0	c104769.graph_c2	c103161.graph_c0	c104438.graph_c0	c103643.graph_c0	c107690.graph_c0	c26171.graph_c0	c95827.graph_c0	c107026.graph_c0	c102015.graph_c0	c104779.graph_c0	c108099.graph_c0	c103974.graph_c0	c106811.graph_c0	c108923.graph_c0	c106814.graph_c0	c109893.graph_c0	c103740.graph_c0	c104253.graph_c1	c105076.graph_c0	c105073.graph_c1	c109108.graph_c0	c104079.graph_c0	c105800.graph_c0	c103324.graph_c0	c104918.graph_c0	c105176.graph_c0	c104396.graph_c1	c110114.graph_c0	c110114.graph_c0	c103509.graph_c0	c105213.graph_c0	c109141.graph_c0	c102530.graph_c0	c103984.graph_c0	c84947.graph_c1	c104030.graph_c0
c107572.graph_c0	c105452.graph_c0	c104336.graph_c0	c106284.graph_c0	c103604.graph_c0	c10351.graph_c0	c104624.graph_c0	c36363.graph_c0	c104810.graph_c0	c105521.graph_c0	c89703.graph_c0	c104771.graph_c0	c103171.graph_c0	c104467.graph_c1	c103650.graph_c1	c107695.graph_c0	c33230.graph_c0	c95832.graph_c0	c107059.graph_c0	c102016.graph_c0	c104782.graph_c0	c108145.graph_c0	c103975.graph_c1	c106821.graph_c0	c108948.graph_c0	c106826.graph_c0	c109898.graph_c0	c103751.graph_c0	c104259.graph_c0	c105091.graph_c0	c105087.graph_c0	c109129.graph_c0	c104105.graph_c0	c105812.graph_c0	c103326.graph_c0	c104931.graph_c0	c105220.graph_c0	c104401.graph_c0	c111514.graph_c0	c111514.graph_c0	c103516.graph_c1	c105246.graph_c0	c109179.graph_c0	c102601.graph_c0	c104005.graph_c0	c85474.graph_c0	c104043.graph_c0
c107601.graph_c0	c105475.graph_c0	c104389.graph_c0	c106335.graph_c0	c103612.graph_c0	c103516.graph_c1	c104662.graph_c0	c37072.graph_c0	c104818.graph_c0	c105542.graph_c0	c89784.graph_c0	c104797.graph_c0	c103178.graph_c0	c104470.graph_c0	c103658.graph_c0	c107766.graph_c1	c33403.graph_c0	c95865.graph_c0	c107080.graph_c0	c102020.graph_c0	c104791.graph_c0	c108156.graph_c0	c103989.graph_c0	c106898.graph_c0	c108977.graph_c0	c106886.graph_c1	c109932.graph_c0	c103752.graph_c0	c104304.graph_c0	c105098.graph_c0	c105091.graph_c0	c109141.graph_c0	c104111.graph_c0	c105819.graph_c0	c103346.graph_c1	c105051.graph_c0	c105245.graph_c0	c104406.graph_c0	c111520.graph_c0	c111520.graph_c0	c103534.graph_c0	c105250.graph_c0	c109187.graph_c0	c102616.graph_c0	c104006.graph_c0	c86842.graph_c0	c104051.graph_c0
c107626.graph_c0	c105481.graph_c0	c104419.graph_c0	c106403.graph_c0	c103633.graph_c0	c103525.graph_c0	c104704.graph_c0	c37786.graph_c0	c104820.graph_c0	c105586.graph_c0	c89918.graph_c0	c104818.graph_c0	c103227.graph_c0	c104475.graph_c0	c103675.graph_c1	c107800.graph_c1	c33731.graph_c0	c95954.graph_c0	c10709.graph_c0	c102030.graph_c0	c104792.graph_c0	c108158.graph_c0	c104005.graph_c0	c106903.graph_c0	c108980.graph_c0	c106917.graph_c0	c109939.graph_c0	c103774.graph_c0	c104313.graph_c0	c105204.graph_c0	c105093.graph_c0	c109179.graph_c0	c104114.graph_c0	c105826.graph_c0	c103355.graph_c0	c105083.graph_c0	c105256.graph_c0	c104446.graph_c0	c112521.graph_c0	c112521.graph_c0	c103539.graph_c0	c105284.graph_c0	c109209.graph_c0	c102634.graph_c0	c104011.graph_c0	c86949.graph_c1	c104060.graph_c0
c107645.graph_c0	c105546.graph_c0	c104430.graph_c0	c106447.graph_c0	c103642.graph_c0	c103526.graph_c0	c104715.graph_c0	c39115.graph_c0	c104889.graph_c0	c105606.graph_c0	c90146.graph_c0	c104821.graph_c0	c103229.graph_c0	c104483.graph_c0	c103680.graph_c0	c107817.graph_c0	c33975.graph_c0	c96017.graph_c0	c107118.graph_c0	c102035.graph_c0	c104797.graph_c0	c108188.graph_c0	c104056.graph_c0	c106907.graph_c0	c108984.graph_c0	c106966.graph_c0	c109940.graph_c0	c103777.graph_c0	c104314.graph_c0	c105212.graph_c0	c105098.graph_c0	c109187.graph_c0	c104148.graph_c1	c105830.graph_c0	c103373.graph_c0	c105090.graph_c0	c105272.graph_c0	c104453.graph_c0	c113062.graph_c0	c113062.graph_c0	c103557.graph_c0	c105309.graph_c1	c109227.graph_c0	c102636.graph_c1	c104026.graph_c0	c87743.graph_c0	c104095.graph_c0
c107647.graph_c0	c105547.graph_c0	c104445.graph_c0	c106485.graph_c0	c103643.graph_c0	c103531.graph_c0	c104731.graph_c0	c40763.graph_c0	c104910.graph_c1	c105623.graph_c0	c90417.graph_c0	c104843.graph_c0	c103231.graph_c0	c104487.graph_c0	c103743.graph_c0	c107818.graph_c0	c3734.graph_c0	c96031.graph_c0	c107123.graph_c1	c102060.graph_c0	c104809.graph_c0	c108191.graph_c0	c104075.graph_c2	c106912.graph_c0	c109017.graph_c0	c106976.graph_c0	c109966.graph_c0	c103783.graph_c0	c104342.graph_c0	c105274.graph_c0	c105157.graph_c0	c109209.graph_c0	c104157.graph_c0	c105836.graph_c0	c103407.graph_c0	c105108.graph_c1	c10528.graph_c0	c104461.graph_c0	c113767.graph_c0	c113767.graph_c0	c103558.graph_c0	c105347.graph_c0	c109234.graph_c0	c102641.graph_c0	c104080.graph_c0	c88889.graph_c0	c104119.graph_c0
c107693.graph_c0	c105585.graph_c0	c104451.graph_c1	c106492.graph_c1	c103646.graph_c0	c103532.graph_c0	c104740.graph_c0	c40765.graph_c0	c104985.graph_c0	c105625.graph_c0	c90598.graph_c0	c104859.graph_c0	c103240.graph_c0	c104499.graph_c0	c103758.graph_c0	c107820.graph_c0	c38353.graph_c0	c96041.graph_c0	c107213.graph_c0	c102067.graph_c0	c104811.graph_c0	c108213.graph_c0	c104173.graph_c0	c106941.graph_c0	c109043.graph_c0	c107009.graph_c0	c109967.graph_c0	c103795.graph_c0	c104351.graph_c0	c105324.graph_c1	c105170.graph_c0	c109227.graph_c0	c104171.graph_c0	c105848.graph_c0	c103423.graph_c0	c105139.graph_c0	c105309.graph_c0	c104469.graph_c0	c114046.graph_c0	c114046.graph_c0	c103559.graph_c0	c105349.graph_c0	c109277.graph_c0	c102642.graph_c0	c104085.graph_c0	c89129.graph_c0	c104138.graph_c0
c107704.graph_c0	c105613.graph_c0	c104461.graph_c0	c106524.graph_c0	c103661.graph_c0	c103548.graph_c0	c104754.graph_c0	c42753.graph_c1	c105015.graph_c0	c105626.graph_c0	c90657.graph_c0	c104861.graph_c0	c103247.graph_c0	c104519.graph_c0	c103792.graph_c0	c107859.graph_c0	c3844.graph_c0	c96090.graph_c0	c107236.graph_c0	c102081.graph_c1	c104824.graph_c0	c108237.graph_c1	c104179.graph_c0	c106964.graph_c2	c109055.graph_c0	c107043.graph_c1	c109977.graph_c0	c103805.graph_c0	c104367.graph_c0	c105341.graph_c0	c105177.graph_c0	c109234.graph_c0	c104189.graph_c0	c105870.graph_c0	c103424.graph_c0	c105188.graph_c0	c105323.graph_c0	c104473.graph_c0	c114464.graph_c0	c114464.graph_c0	c103560.graph_c0	c105382.graph_c1	c109305.graph_c0	c102655.graph_c0	c104102.graph_c0	c89214.graph_c0	c104180.graph_c0
c107750.graph_c0	c105617.graph_c0	c104545.graph_c0	c106542.graph_c0	c103692.graph_c0	c103549.graph_c0	c104760.graph_c0	c47211.graph_c0	c105016.graph_c0	c105630.graph_c0	c90679.graph_c0	c104872.graph_c1	c103252.graph_c0	c104562.graph_c0	c103794.graph_c0	c107860.graph_c0	c39048.graph_c0	c96103.graph_c0	c107259.graph_c1	c102095.graph_c0	c104829.graph_c0	c108302.graph_c0	c104187.graph_c0	c107026.graph_c0	c109067.graph_c0	c107091.graph_c0	c110000.graph_c0	c103829.graph_c0	c104374.graph_c0	c105348.graph_c0	c105184.graph_c0	c109277.graph_c0	c104199.graph_c0	c105896.graph_c0	c103470.graph_c0	c105208.graph_c0	c105325.graph_c0	c104481.graph_c0	c114522.graph_c0	c114522.graph_c0	c103569.graph_c0	c105430.graph_c0	c109316.graph_c0	c102657.graph_c1	c104112.graph_c0	c89363.graph_c0	c104188.graph_c0
c107791.graph_c0	c105619.graph_c0	c104546.graph_c1	c106545.graph_c0	c103699.graph_c0	c103562.graph_c0	c104765.graph_c0	c47236.graph_c0	c105026.graph_c0	c105635.graph_c0	c91061.graph_c4	c104878.graph_c0	c103261.graph_c0	c104567.graph_c0	c103799.graph_c0	c107866.graph_c0	c39130.graph_c0	c96157.graph_c0	c107261.graph_c1	c102122.graph_c0	c104831.graph_c0	c108382.graph_c0	c104296.graph_c0	c107068.graph_c2	c109121.graph_c0	c107098.graph_c0	c110013.graph_c0	c103848.graph_c0	c104431.graph_c0	c105377.graph_c0	c105192.graph_c0	c109305.graph_c0	c104206.graph_c0	c105903.graph_c0	c103474.graph_c0	c105225.graph_c0	c105336.graph_c0	c104484.graph_c0	c115031.graph_c0	c115031.graph_c0	c103580.graph_c0	c105460.graph_c0	c109361.graph_c0	c102664.graph_c0	c104116.graph_c0	c89972.graph_c0	c104219.graph_c0
c107794.graph_c0	c105626.graph_c0	c104556.graph_c0	c106584.graph_c0	c103711.graph_c0	c103573.graph_c0	c104781.graph_c0	c49543.graph_c1	c105064.graph_c0	c105731.graph_c0	c91335.graph_c1	c104896.graph_c0	c103266.graph_c0	c104594.graph_c0	c103806.graph_c0	c107870.graph_c0	c40549.graph_c0	c96174.graph_c0	c107266.graph_c0	c102138.graph_c0	c104832.graph_c0	c108396.graph_c0	c104314.graph_c0	c107072.graph_c0	c109150.graph_c0	c107103.graph_c0	c110034.graph_c0	c103866.graph_c0	c104435.graph_c0	c105388.graph_c0	c105208.graph_c0	c109316.graph_c0	c104219.graph_c0	c105904.graph_c0	c103487.graph_c0	c105227.graph_c0	c105341.graph_c0	c104495.graph_c0	c115040.graph_c0	c115040.graph_c0	c103597.graph_c0	c105485.graph_c0	c109387.graph_c0	c102666.graph_c0	c104117.graph_c0	c90081.graph_c0	c104220.graph_c0
c107808.graph_c0	c105642.graph_c0	c104613.graph_c0	c106628.graph_c1	c103728.graph_c0	c103587.graph_c0	c104797.graph_c0	c51555.graph_c0	c105084.graph_c0	c105735.graph_c0	c91634.graph_c0	c104899.graph_c0	c103269.graph_c0	c104626.graph_c1	c103811.graph_c0	c107896.graph_c0	c47395.graph_c0	c96272.graph_c0	c107274.graph_c0	c102158.graph_c0	c104866.graph_c0	c108402.graph_c0	c104316.graph_c1	c107107.graph_c0	c109155.graph_c0	c107129.graph_c0	c110041.graph_c0	c103881.graph_c0	c104446.graph_c0	c105399.graph_c1	c105227.graph_c0	c109361.graph_c0	c104232.graph_c0	c105927.graph_c2	c103510.graph_c1	c105238.graph_c0	c105348.graph_c0	c104518.graph_c0	c115816.graph_c0	c115816.graph_c0	c103618.graph_c0	c105495.graph_c0	c109423.graph_c0	c102683.graph_c1	c104124.graph_c0	c90183.graph_c0	c104260.graph_c0
c107827.graph_c0	c105653.graph_c0	c104616.graph_c0	c106662.graph_c0	c103748.graph_c0	c103612.graph_c0	c104803.graph_c1	c52054.graph_c0	c105085.graph_c0	c105742.graph_c0	c91700.graph_c0	c104902.graph_c0	c103288.graph_c0	c104628.graph_c0	c103860.graph_c0	c107964.graph_c0	c48530.graph_c0	c96387.graph_c0	c107282.graph_c0	c102160.graph_c0	c104874.graph_c5	c108420.graph_c0	c104368.graph_c0	c107114.graph_c0	c109182.graph_c0	c107135.graph_c0	c110054.graph_c0	c103918.graph_c1	c104575.graph_c0	c105426.graph_c0	c105237.graph_c0	c109387.graph_c0	c104237.graph_c0	c105998.graph_c0	c103553.graph_c0	c105246.graph_c0	c105351.graph_c0	c104521.graph_c0	c116484.graph_c0	c116484.graph_c0	c103632.graph_c0	c105518.graph_c0	c109427.graph_c0	c102690.graph_c0	c104125.graph_c0	c90206.graph_c0	c104263.graph_c1
c107857.graph_c0	c105663.graph_c0	c104670.graph_c0	c106677.graph_c0	c103749.graph_c0	c103626.graph_c0	c104807.graph_c0	c56694.graph_c0	c105141.graph_c0	c105767.graph_c0	c91887.graph_c0	c105027.graph_c0	c103292.graph_c0	c104649.graph_c0	c103907.graph_c1	c107973.graph_c0	c48854.graph_c0	c96398.graph_c0	c107287.graph_c0	c102162.graph_c0	c104929.graph_c0	c108426.graph_c1	c104390.graph_c0	c107120.graph_c0	c109190.graph_c0	c107142.graph_c0	c110069.graph_c0	c103922.graph_c0	c104589.graph_c0	c105442.graph_c0	c105238.graph_c0	c109423.graph_c0	c104251.graph_c0	c106022.graph_c1	c103564.graph_c0	c105259.graph_c1	c105370.graph_c0	c104540.graph_c0	c116542.graph_c0	c116542.graph_c0	c103650.graph_c1	c105589.graph_c0	c109437.graph_c1	c102692.graph_c0	c104158.graph_c0	c90385.graph_c0	c104290.graph_c0
c107901.graph_c0	c105699.graph_c0	c104730.graph_c0	c106683.graph_c0	c103767.graph_c0	c103629.graph_c1	c104818.graph_c0	c58900.graph_c0	c105171.graph_c0	c105772.graph_c0	c91934.graph_c0	c105029.graph_c0	c103296.graph_c0	c104730.graph_c0	c103910.graph_c0	c107999.graph_c0	c49076.graph_c0	c96856.graph_c0	c107300.graph_c0	c102179.graph_c0	c104943.graph_c0	c108446.graph_c1	c104407.graph_c1	c107121.graph_c0	c109195.graph_c0	c107159.graph_c0	c110078.graph_c0	c103927.graph_c0	c104593.graph_c1	c105471.graph_c0	c105250.graph_c0	c109427.graph_c0	c104278.graph_c0	c106037.graph_c0	c103582.graph_c0	c105294.graph_c0	c105378.graph_c0	c104584.graph_c0	c116949.graph_c0	c116949.graph_c0	c103665.graph_c0	c105598.graph_c0	c109452.graph_c1	c102718.graph_c0	c104171.graph_c0	c90540.graph_c0	c104349.graph_c0
c107909.graph_c0	c105711.graph_c0	c104739.graph_c0	c106685.graph_c1	c103812.graph_c0	c103633.graph_c0	c104821.graph_c0	c61862.graph_c0	c105174.graph_c0	c105808.graph_c0	c92186.graph_c0	c105032.graph_c0	c103305.graph_c0	c104748.graph_c0	c103917.graph_c0	c108049.graph_c1	c50812.graph_c0	c96945.graph_c0	c107317.graph_c0	c102180.graph_c0	c104947.graph_c0	c108465.graph_c0	c104443.graph_c0	c107124.graph_c0	c109265.graph_c0	c107180.graph_c0	c110081.graph_c0	c103936.graph_c0	c104603.graph_c0	c105488.graph_c0	c105284.graph_c0	c109437.graph_c1	c104290.graph_c0	c106040.graph_c1	c103586.graph_c0	c105296.graph_c0	c105413.graph_c0	c104620.graph_c1	c117785.graph_c0	c117785.graph_c0	c103804.graph_c0	c105607.graph_c0	c109515.graph_c0	c102730.graph_c1	c104198.graph_c0	c90688.graph_c0	c104358.graph_c0
c107939.graph_c0	c105743.graph_c0	c104768.graph_c0	c106686.graph_c0	c103826.graph_c1	c103637.graph_c0	c104823.graph_c0	c67351.graph_c0	c105177.graph_c0	c105809.graph_c0	c92397.graph_c0	c105033.graph_c0	c103307.graph_c0	c104753.graph_c0	c103927.graph_c0	c108078.graph_c0	c52497.graph_c0	c97174.graph_c0	c107327.graph_c0	c102200.graph_c1	c104954.graph_c0	c108528.graph_c0	c104484.graph_c0	c107133.graph_c1	c109297.graph_c1	c107181.graph_c0	c110090.graph_c0	c103983.graph_c0	c104623.graph_c0	c105523.graph_c0	c105286.graph_c0	c109444.graph_c0	c1043.graph_c0	c106096.graph_c0	c103592.graph_c0	c105300.graph_c0	c105423.graph_c0	c104622.graph_c0	c118112.graph_c0	c118112.graph_c0	c103806.graph_c0	c105614.graph_c0	c109528.graph_c0	c102734.graph_c0	c104221.graph_c0	c90761.graph_c0	c104363.graph_c0
c107945.graph_c0	c105746.graph_c0	c104791.graph_c0	c106687.graph_c0	c103860.graph_c0	c103678.graph_c0	c104826.graph_c0	c69017.graph_c0	c105185.graph_c1	c105824.graph_c0	c92653.graph_c0	c105045.graph_c0	c103329.graph_c0	c104775.graph_c0	c10394.graph_c0	c108094.graph_c0	c54927.graph_c0	c97235.graph_c0	c107345.graph_c0	c102218.graph_c1	c104955.graph_c0	c108569.graph_c0	c104501.graph_c0	c107167.graph_c0	c109324.graph_c0	c107211.graph_c0	c110091.graph_c0	c103990.graph_c0	c104643.graph_c0	c105551.graph_c0	c105303.graph_c0	c109452.graph_c1	c104345.graph_c2	c106107.graph_c0	c103604.graph_c0	c105302.graph_c0	c105443.graph_c0	c104640.graph_c0	c119196.graph_c0	c119196.graph_c0	c103812.graph_c0	c105624.graph_c0	c109544.graph_c0	c102737.graph_c0	c104228.graph_c0	c91487.graph_c0	c104379.graph_c0
c107972.graph_c0	c105796.graph_c0	c104803.graph_c0	c106704.graph_c0	c103864.graph_c0	c103687.graph_c0	c104896.graph_c0	c72697.graph_c0	c105186.graph_c0	c105854.graph_c0	c93076.graph_c0	c105061.graph_c0	c103352.graph_c0	c104811.graph_c0	c103944.graph_c0	c108096.graph_c2	c55252.graph_c0	c97524.graph_c0	c107349.graph_c0	c102231.graph_c0	c104964.graph_c0	c108591.graph_c0	c104521.graph_c0	c107197.graph_c0	c109336.graph_c0	c107229.graph_c0	c110094.graph_c1	c104010.graph_c0	c104669.graph_c0	c105572.graph_c0	c105329.graph_c0	c109515.graph_c0	c104353.graph_c0	c106117.graph_c0	c103618.graph_c0	c105307.graph_c0	c105469.graph_c1	c104641.graph_c0	c120763.graph_c0	c120763.graph_c0	c103863.graph_c0	c105651.graph_c0	c109548.graph_c0	c102740.graph_c0	c104252.graph_c0	c91685.graph_c0	c104385.graph_c0
c107977.graph_c1	c105806.graph_c0	c104804.graph_c0	c106727.graph_c0	c103921.graph_c0	c103712.graph_c0	c104899.graph_c0	c72719.graph_c0	c105191.graph_c0	c105855.graph_c0	c93239.graph_c0	c105062.graph_c0	c103370.graph_c0	c104822.graph_c0	c103955.graph_c0	c108111.graph_c0	c56132.graph_c0	c97560.graph_c0	c107368.graph_c0	c102244.graph_c2	c104971.graph_c0	c108600.graph_c0	c104524.graph_c0	c107198.graph_c0	c109367.graph_c0	c107243.graph_c0	c110096.graph_c0	c104011.graph_c0	c104671.graph_c1	c105624.graph_c0	c105378.graph_c0	c109528.graph_c0	c104367.graph_c0	c106125.graph_c0	c103620.graph_c0	c105325.graph_c0	c105481.graph_c0	c104643.graph_c0	c122608.graph_c0	c122608.graph_c0	c103864.graph_c0	c105657.graph_c0	c109556.graph_c0	c102744.graph_c0	c104279.graph_c0	c92079.graph_c0	c104392.graph_c0
c108035.graph_c1	c105826.graph_c0	c104818.graph_c0	c106732.graph_c0	c103925.graph_c0	c103725.graph_c0	c104910.graph_c1	c72894.graph_c0	c105200.graph_c0	c105862.graph_c0	c93314.graph_c0	c105069.graph_c0	c103406.graph_c0	c104849.graph_c0	c103965.graph_c0	c108158.graph_c0	c56632.graph_c0	c97615.graph_c0	c107384.graph_c0	c102267.graph_c0	c104979.graph_c0	c108621.graph_c0	c104535.graph_c0	c107205.graph_c0	c109370.graph_c0	c107289.graph_c0	c110099.graph_c0	c104024.graph_c1	c104705.graph_c0	c105626.graph_c0	c105392.graph_c0	c109544.graph_c0	c104379.graph_c0	c106138.graph_c0	c103712.graph_c0	c105331.graph_c0	c105485.graph_c0	c104645.graph_c1	c123831.graph_c0	c123831.graph_c0	c103885.graph_c0	c105658.graph_c0	c109562.graph_c1	c102794.graph_c0	c104301.graph_c0	c92093.graph_c0	c104439.graph_c1
c108094.graph_c0	c105829.graph_c0	c104820.graph_c0	c106772.graph_c0	c103939.graph_c0	c103729.graph_c0	c104975.graph_c0	c7329.graph_c0	c105246.graph_c0	c105869.graph_c0	c93581.graph_c0	c105076.graph_c0	c103410.graph_c0	c104858.graph_c0	c104037.graph_c0	c108161.graph_c0	c5697.graph_c0	c97977.graph_c0	c107401.graph_c0	c102270.graph_c0	c104984.graph_c0	c108642.graph_c0	c104538.graph_c0	c107210.graph_c0	c109374.graph_c0	c107290.graph_c0	c110108.graph_c0	c104033.graph_c0	c104709.graph_c0	c105681.graph_c0	c105398.graph_c0	c109548.graph_c0	c104383.graph_c0	c106154.graph_c0	c103735.graph_c0	c105333.graph_c0	c105521.graph_c0	c104646.graph_c0	c123988.graph_c0	c123988.graph_c0	c103900.graph_c0	c105668.graph_c0	c109570.graph_c0	c102799.graph_c0	c104312.graph_c0	c92328.graph_c0	c104440.graph_c0
c108115.graph_c0	c10584.graph_c0	c104849.graph_c0	c106773.graph_c0	c103952.graph_c0	c103734.graph_c0	c105015.graph_c0	c73621.graph_c0	c105281.graph_c0	c105904.graph_c0	c93627.graph_c1	c105080.graph_c0	c103425.graph_c0	c104870.graph_c0	c104049.graph_c0	c108170.graph_c0	c57814.graph_c0	c98374.graph_c0	c107405.graph_c0	c102273.graph_c0	c104990.graph_c0	c108649.graph_c0	c104556.graph_c0	c107224.graph_c0	c109384.graph_c0	c107316.graph_c0	c110114.graph_c0	c104036.graph_c0	c104726.graph_c0	c105698.graph_c0	c105409.graph_c0	c109556.graph_c0	c104397.graph_c0	c106156.graph_c0	c103744.graph_c0	c105394.graph_c0	c105555.graph_c0	c104671.graph_c1	c124527.graph_c0	c124527.graph_c0	c103905.graph_c0	c105745.graph_c0	c109583.graph_c0	c102808.graph_c0	c104363.graph_c0	c92606.graph_c0	c104445.graph_c2
c108123.graph_c0	c105852.graph_c0	c104850.graph_c0	c106774.graph_c0	c103991.graph_c0	c103769.graph_c1	c105020.graph_c0	c73945.graph_c0	c105289.graph_c0	c105935.graph_c0	c93853.graph_c0	c105102.graph_c0	c103436.graph_c0	c104884.graph_c0	c10406.graph_c0	c108179.graph_c0	c58204.graph_c0	c98415.graph_c0	c107429.graph_c0	c102277.graph_c0	c105085.graph_c0	c108669.graph_c0	c104597.graph_c0	c107242.graph_c0	c109439.graph_c0	c107413.graph_c0	c111744.graph_c0	c104043.graph_c0	c104777.graph_c0	c105700.graph_c0	c105465.graph_c0	c109562.graph_c1	c104446.graph_c0	c106177.graph_c0	c103767.graph_c0	c105453.graph_c0	c105557.graph_c0	c104676.graph_c0	c125777.graph_c0	c125777.graph_c0	c103914.graph_c0	c105758.graph_c0	c109585.graph_c0	c102809.graph_c0	c104365.graph_c0	c92642.graph_c0	c104465.graph_c0
c108145.graph_c0	c105861.graph_c0	c104862.graph_c0	c106777.graph_c0	c103995.graph_c0	c103805.graph_c0	c105045.graph_c0	c7434.graph_c0	c105291.graph_c0	c105943.graph_c0	c9407.graph_c0	c105125.graph_c0	c103443.graph_c0	c104887.graph_c0	c104104.graph_c0	c108210.graph_c0	c59995.graph_c0	c98491.graph_c0	c107466.graph_c0	c102289.graph_c0	c105088.graph_c0	c108718.graph_c0	c104620.graph_c0	c107290.graph_c0	c109442.graph_c0	c107472.graph_c0	c112376.graph_c0	c104084.graph_c0	c104801.graph_c0	c105706.graph_c0	c105518.graph_c0	c109570.graph_c0	c104465.graph_c0	c106273.graph_c0	c103776.graph_c1	c105479.graph_c0	c105561.graph_c0	c104710.graph_c0	c125961.graph_c0	c125961.graph_c0	c103918.graph_c1	c105770.graph_c0	c109619.graph_c0	c102841.graph_c0	c104373.graph_c0	c92788.graph_c0	c104476.graph_c0
c108261.graph_c0	c105865.graph_c0	c104873.graph_c0	c106811.graph_c0	c104001.graph_c0	c103831.graph_c0	c105048.graph_c0	c74354.graph_c0	c105294.graph_c0	c105964.graph_c0	c94589.graph_c0	c105132.graph_c0	c103474.graph_c0	c104896.graph_c0	c104137.graph_c0	c108226.graph_c0	c61366.graph_c0	c98581.graph_c0	c107562.graph_c0	c102294.graph_c0	c105152.graph_c0	c108723.graph_c0	c104630.graph_c0	c107294.graph_c1	c109498.graph_c0	c107488.graph_c0	c112530.graph_c0	c104097.graph_c0	c104821.graph_c0	c105729.graph_c0	c105549.graph_c0	c109583.graph_c0	c104466.graph_c0	c106286.graph_c0	c103781.graph_c0	c105507.graph_c0	c105581.graph_c1	c104717.graph_c0	c126340.graph_c0	c126340.graph_c0	c103926.graph_c0	c105778.graph_c0	c109629.graph_c0	c102850.graph_c0	c104374.graph_c0	c93037.graph_c0	c104481.graph_c0
c108328.graph_c0	c105876.graph_c0	c104923.graph_c0	c106822.graph_c1	c104025.graph_c0	c103838.graph_c0	c105077.graph_c0	c75759.graph_c0	c105296.graph_c0	c105974.graph_c0	c94621.graph_c0	c105141.graph_c0	c103500.graph_c0	c104938.graph_c0	c104164.graph_c0	c108230.graph_c0	c61757.graph_c0	c98715.graph_c0	c107565.graph_c0	c102306.graph_c0	c105173.graph_c0	c108724.graph_c0	c104650.graph_c0	c107326.graph_c0	c109508.graph_c0	c107493.graph_c0	c113852.graph_c0	c104115.graph_c0	c104845.graph_c0	c105734.graph_c0	c105550.graph_c0	c109585.graph_c0	c104532.graph_c0	c106313.graph_c0	c103785.graph_c0	c105556.graph_c0	c105614.graph_c0	c104738.graph_c0	c126683.graph_c0	c126683.graph_c0	c103936.graph_c0	c105781.graph_c1	c109639.graph_c0	c102861.graph_c0	c104389.graph_c0	c93381.graph_c0	c104494.graph_c0
c108340.graph_c0	c105888.graph_c0	c104944.graph_c0	c106840.graph_c0	c104041.graph_c0	c103847.graph_c0	c105091.graph_c0	c75825.graph_c0	c105322.graph_c0	c105998.graph_c0	c95071.graph_c0	c105146.graph_c0	c103521.graph_c0	c104955.graph_c0	c104174.graph_c0	c108233.graph_c0	c63276.graph_c0	c98769.graph_c0	c107590.graph_c0	c102321.graph_c0	c105186.graph_c0	c108751.graph_c0	c104658.graph_c0	c107352.graph_c0	c109524.graph_c0	c107508.graph_c0	c114481.graph_c0	c104119.graph_c0	c104849.graph_c0	c105737.graph_c0	c105571.graph_c0	c109619.graph_c0	c104552.graph_c0	c106329.graph_c2	c103799.graph_c0	c105557.graph_c0	c105653.graph_c0	c104747.graph_c0	c130091.graph_c0	c130091.graph_c0	c103945.graph_c0	c105786.graph_c0	c109680.graph_c0	c102863.graph_c0	c104392.graph_c0	c93610.graph_c0	c104501.graph_c0
c108350.graph_c0	c105906.graph_c0	c104959.graph_c0	c106846.graph_c1	c104042.graph_c0	c103864.graph_c0	c105096.graph_c0	c76574.graph_c0	c105325.graph_c0	c106000.graph_c1	c95340.graph_c0	c105152.graph_c0	c103524.graph_c0	c104971.graph_c0	c1042.graph_c0	c108237.graph_c1	c63477.graph_c0	c98784.graph_c0	c107595.graph_c0	c102324.graph_c1	c105206.graph_c0	c108813.graph_c0	c104669.graph_c0	c107362.graph_c0	c109529.graph_c0	c107537.graph_c0	c114762.graph_c0	c104144.graph_c0	c104868.graph_c0	c105739.graph_c1	c105598.graph_c0	c109629.graph_c0	c104554.graph_c0	c106352.graph_c0	c103806.graph_c0	c105575.graph_c0	c105663.graph_c1	c104748.graph_c0	c131228.graph_c0	c131228.graph_c0	c103953.graph_c0	c105829.graph_c0	c109688.graph_c0	c102877.graph_c0	c104396.graph_c1	c93739.graph_c0	c104507.graph_c0
c108409.graph_c0	c105912.graph_c0	c104997.graph_c0	c106907.graph_c0	c104076.graph_c0	c103877.graph_c0	c105109.graph_c2	c76606.graph_c0	c105336.graph_c0	c106001.graph_c0	c95510.graph_c0	c105176.graph_c0	c103538.graph_c0	c104976.graph_c0	c104203.graph_c0	c108240.graph_c0	c63585.graph_c0	c98858.graph_c1	c107606.graph_c0	c102340.graph_c0	c105212.graph_c0	c108828.graph_c0	c104674.graph_c0	c107372.graph_c0	c109569.graph_c0	c107543.graph_c0	c116006.graph_c0	c104145.graph_c0	c104966.graph_c0	c105742.graph_c0	c105673.graph_c0	c109639.graph_c0	c104561.graph_c0	c106387.graph_c0	c103828.graph_c0	c105583.graph_c0	c105688.graph_c0	c104754.graph_c0	c131858.graph_c0	c131858.graph_c0	c103962.graph_c1	c105876.graph_c0	c109690.graph_c0	c102896.graph_c0	c104406.graph_c1	c93812.graph_c0	c104529.graph_c0
c108495.graph_c0	c105937.graph_c0	c105008.graph_c0	c106932.graph_c0	c104080.graph_c0	c103878.graph_c0	c105139.graph_c0	c76931.graph_c0	c105355.graph_c0	c106022.graph_c0	c95640.graph_c0	c105203.graph_c0	c103553.graph_c0	c105027.graph_c0	c104217.graph_c0	c108241.graph_c0	c64177.graph_c0	c98986.graph_c0	c107607.graph_c0	c102346.graph_c0	c105238.graph_c0	c108832.graph_c0	c104685.graph_c0	c107446.graph_c0	c109603.graph_c0	c107557.graph_c1	c116344.graph_c0	c104149.graph_c0	c104975.graph_c0	c105744.graph_c0	c105709.graph_c0	c109680.graph_c0	c104589.graph_c0	c106394.graph_c0	c103856.graph_c0	c105592.graph_c0	c105700.graph_c0	c104769.graph_c1	c131907.graph_c0	c131907.graph_c0	c103965.graph_c0	c105880.graph_c1	c109749.graph_c0	c102898.graph_c0	c104420.graph_c1	c93814.graph_c2	c104549.graph_c0
c108501.graph_c0	c105950.graph_c0	c105056.graph_c0	c106951.graph_c0	c104084.graph_c1	c103883.graph_c0	c105176.graph_c0	c77096.graph_c0	c105359.graph_c0	c106060.graph_c0	c95828.graph_c0	c105204.graph_c0	c103562.graph_c0	c105055.graph_c0	c104237.graph_c0	c108243.graph_c0	c67163.graph_c0	c99014.graph_c0	c107623.graph_c1	c102353.graph_c0	c105244.graph_c0	c108890.graph_c0	c104700.graph_c0	c107478.graph_c0	c109621.graph_c0	c107558.graph_c0	c11786.graph_c0	c104165.graph_c0	c105070.graph_c0	c105763.graph_c0	c105714.graph_c0	c109688.graph_c0	c104607.graph_c0	c106400.graph_c0	c103875.graph_c0	c105598.graph_c0	c105708.graph_c0	c104797.graph_c0	c133436.graph_c0	c133436.graph_c0	c103979.graph_c0	c105898.graph_c0	c109758.graph_c0	c102907.graph_c0	c104429.graph_c0	c93888.graph_c0	c104553.graph_c0
c108504.graph_c0	c105952.graph_c0	c105107.graph_c0	c106958.graph_c0	c104125.graph_c0	c103961.graph_c0	c105186.graph_c0	c77224.graph_c1	c105412.graph_c1	c106061.graph_c1	c95964.graph_c0	c105252.graph_c0	c103567.graph_c0	c105064.graph_c0	c104269.graph_c0	c108280.graph_c0	c67596.graph_c0	c99044.graph_c0	c107645.graph_c0	c102356.graph_c0	c105259.graph_c1	c108896.graph_c0	c104713.graph_c0	c107502.graph_c0	c109640.graph_c0	c107566.graph_c0	c118950.graph_c0	c104182.graph_c0	c105146.graph_c0	c105769.graph_c0	c105725.graph_c0	c109690.graph_c0	c104613.graph_c0	c106404.graph_c0	c103904.graph_c0	c105617.graph_c0	c105711.graph_c0	c104801.graph_c0	c1373.graph_c0	c1373.graph_c0	c103991.graph_c0	c105911.graph_c0	c109771.graph_c0	c102920.graph_c0	c104436.graph_c0	c93994.graph_c0	c104579.graph_c0
c108514.graph_c0	c105963.graph_c0	c105124.graph_c0	c106978.graph_c0	c104206.graph_c0	c103966.graph_c0	c105187.graph_c0	c77388.graph_c0	c105413.graph_c0	c106076.graph_c0	c96045.graph_c0	c105253.graph_c0	c103595.graph_c0	c105091.graph_c0	c104274.graph_c0	c108282.graph_c0	c71893.graph_c0	c99116.graph_c0	c107655.graph_c0	c102357.graph_c0	c105273.graph_c0	c108900.graph_c0	c104719.graph_c0	c107504.graph_c1	c109654.graph_c0	c107570.graph_c1	c119804.graph_c0	c104192.graph_c0	c105166.graph_c0	c105792.graph_c0	c105735.graph_c0	c109749.graph_c0	c104662.graph_c0	c106439.graph_c0	c103933.graph_c0	c105630.graph_c0	c105722.graph_c0	c104803.graph_c1	c1422.graph_c0	c1422.graph_c0	c103995.graph_c0	c105915.graph_c0	c109789.graph_c0	c102927.graph_c0	c104446.graph_c0	c94097.graph_c0	c104605.graph_c0
c108516.graph_c0	c105975.graph_c0	c105152.graph_c0	c106998.graph_c0	c104223.graph_c0	c103970.graph_c0	c105199.graph_c1	c77818.graph_c0	c105423.graph_c0	c106088.graph_c0	c96096.graph_c0	c105256.graph_c0	c103604.graph_c0	c105092.graph_c0	c104277.graph_c0	c108314.graph_c0	c73028.graph_c0	c99404.graph_c0	c107657.graph_c0	c102365.graph_c0	c105281.graph_c0	c108904.graph_c0	c104735.graph_c0	c107512.graph_c1	c109699.graph_c0	c107579.graph_c0	c120097.graph_c0	c104204.graph_c0	c105206.graph_c0	c105832.graph_c0	c105767.graph_c0	c109771.graph_c0	c104666.graph_c0	c106445.graph_c0	c103945.graph_c0	c105640.graph_c0	c105760.graph_c0	c104805.graph_c0	c16106.graph_c0	c16106.graph_c0	c104003.graph_c1	c105924.graph_c0	c109802.graph_c0	c102969.graph_c0	c104450.graph_c1	c94334.graph_c1	c104614.graph_c1
c108528.graph_c0	c105998.graph_c0	c105159.graph_c0	c107007.graph_c0	c104228.graph_c0	c103988.graph_c0	c105217.graph_c0	c78102.graph_c0	c105430.graph_c0	c106121.graph_c0	c96187.graph_c0	c105265.graph_c0	c103635.graph_c0	c105121.graph_c0	c104291.graph_c0	c108324.graph_c0	c73535.graph_c0	c99536.graph_c0	c107697.graph_c0	c102375.graph_c0	c105283.graph_c0	c108941.graph_c0	c104737.graph_c0	c107523.graph_c0	c109721.graph_c0	c107627.graph_c0	c121360.graph_c0	c104206.graph_c0	c105217.graph_c0	c105847.graph_c0	c105797.graph_c0	c109789.graph_c0	c104670.graph_c0	c106457.graph_c0	c103947.graph_c0	c105642.graph_c0	c105772.graph_c0	c104822.graph_c0	c2116.graph_c0	c2116.graph_c0	c104008.graph_c0	c10598.graph_c0	c109821.graph_c0	c102979.graph_c0	c104463.graph_c0	c94373.graph_c0	c104626.graph_c0
c108558.graph_c0	c106017.graph_c0	c105167.graph_c0	c107026.graph_c0	c104259.graph_c0	c103990.graph_c0	c105234.graph_c0	c78684.graph_c0	c105435.graph_c0	c106151.graph_c0	c96317.graph_c0	c105277.graph_c0	c103656.graph_c0	c105154.graph_c0	c104298.graph_c0	c108333.graph_c0	c74269.graph_c1	c99560.graph_c0	c107701.graph_c0	c102378.graph_c0	c105308.graph_c0	c108943.graph_c0	c104771.graph_c0	c107539.graph_c0	c109758.graph_c0	c107628.graph_c0	c122562.graph_c0	c104219.graph_c0	c105245.graph_c0	c105849.graph_c0	c105804.graph_c0	c109802.graph_c0	c104679.graph_c0	c106474.graph_c0	c103999.graph_c0	c105744.graph_c0	c105845.graph_c0	c104823.graph_c0	c22997.graph_c0	c22997.graph_c0	c104011.graph_c0	c106018.graph_c0	c109836.graph_c0	c102988.graph_c0	c104471.graph_c0	c94684.graph_c0	c104650.graph_c1
c108614.graph_c1	c106019.graph_c1	c105178.graph_c0	c107053.graph_c0	c104265.graph_c0	c104014.graph_c0	c105235.graph_c0	c78692.graph_c0	c105444.graph_c1	c106181.graph_c0	c96755.graph_c0	c105305.graph_c1	c103661.graph_c0	c105171.graph_c0	c104303.graph_c0	c108361.graph_c0	c75141.graph_c0	c99651.graph_c0	c107757.graph_c0	c102383.graph_c0	c105323.graph_c0	c108953.graph_c0	c104782.graph_c0	c107566.graph_c0	c109764.graph_c0	c107670.graph_c0	c123353.graph_c0	c104227.graph_c1	c105252.graph_c0	c105888.graph_c0	c105810.graph_c0	c109821.graph_c0	c104704.graph_c0	c106476.graph_c0	c104001.graph_c0	c105788.graph_c0	c105866.graph_c0	c104833.graph_c0	c23218.graph_c0	c23218.graph_c0	c104034.graph_c1	c106030.graph_c0	c109899.graph_c1	c102999.graph_c0	c104484.graph_c0	c94739.graph_c0	c104655.graph_c0
c108677.graph_c0	c106036.graph_c0	c105203.graph_c0	c107064.graph_c0	c104266.graph_c0	c104037.graph_c0	c105252.graph_c0	c78879.graph_c0	c105455.graph_c0	c106205.graph_c0	c96869.graph_c0	c105310.graph_c0	c103695.graph_c0	c105173.graph_c0	c104318.graph_c1	c108387.graph_c0	c77328.graph_c0	c99670.graph_c0	c107776.graph_c0	c102385.graph_c0	c105329.graph_c0	c108954.graph_c0	c104824.graph_c0	c107580.graph_c0	c109766.graph_c0	c107672.graph_c0	c124640.graph_c0	c104238.graph_c0	c105254.graph_c0	c105908.graph_c1	c105848.graph_c0	c109836.graph_c0	c104738.graph_c0	c106484.graph_c0	c104020.graph_c1	c105798.graph_c1	c105871.graph_c0	c104843.graph_c0	c24386.graph_c1	c24386.graph_c1	c104041.graph_c0	c106037.graph_c0	c109924.graph_c0	c103011.graph_c0	c104489.graph_c0	c94803.graph_c0	c104665.graph_c0
c108686.graph_c0	c106053.graph_c0	c105208.graph_c0	c107080.graph_c0	c104268.graph_c0	c104049.graph_c0	c105253.graph_c0	c79468.graph_c0	c105461.graph_c0	c106235.graph_c0	c96950.graph_c0	c105316.graph_c0	c103712.graph_c0	c105178.graph_c0	c104350.graph_c1	c108404.graph_c0	c77390.graph_c0	c99704.graph_c0	c107782.graph_c0	c102400.graph_c0	c105333.graph_c0	c108968.graph_c0	c104826.graph_c0	c107665.graph_c0	c109767.graph_c1	c107675.graph_c1	c126353.graph_c0	c104240.graph_c0	c105277.graph_c0	c105928.graph_c0	c105855.graph_c0	c109899.graph_c1	c104757.graph_c0	c106486.graph_c0	c104036.graph_c0	c105815.graph_c0	c105931.graph_c0	c104846.graph_c0	c26886.graph_c0	c26886.graph_c0	c104046.graph_c0	c106039.graph_c0	c109931.graph_c0	c103024.graph_c0	c104531.graph_c0	c94929.graph_c0	c104669.graph_c0
c108708.graph_c0	c106054.graph_c0	c105240.graph_c0	c107187.graph_c1	c104284.graph_c1	c104059.graph_c0	c105284.graph_c0	c79573.graph_c1	c105518.graph_c0	c106264.graph_c1	c96995.graph_c0	c105324.graph_c1	c103738.graph_c0	c105185.graph_c1	c104353.graph_c0	c108415.graph_c0	c78301.graph_c0	c99886.graph_c0	c107789.graph_c0	c102406.graph_c0	c105341.graph_c0	c108980.graph_c0	c104829.graph_c0	c107692.graph_c0	c109797.graph_c0	c107686.graph_c0	c130277.graph_c0	c104316.graph_c1	c105296.graph_c0	c105938.graph_c0	c105859.graph_c0	c109924.graph_c0	c104760.graph_c0	c106487.graph_c0	c104037.graph_c0	c105836.graph_c0	c105934.graph_c0	c104868.graph_c0	c28243.graph_c0	c28243.graph_c0	c104076.graph_c0	c106047.graph_c0	c109955.graph_c0	c103027.graph_c0	c104561.graph_c0	c94955.graph_c0	c104670.graph_c0
c108723.graph_c0	c106056.graph_c0	c105265.graph_c0	c107209.graph_c0	c104289.graph_c0	c104065.graph_c0	c105317.graph_c0	c79716.graph_c0	c105558.graph_c0	c106317.graph_c1	c97487.graph_c0	c105365.graph_c1	c103753.graph_c0	c105190.graph_c0	c104357.graph_c0	c108428.graph_c1	c78330.graph_c0	c99888.graph_c0	c107825.graph_c0	c102433.graph_c0	c105362.graph_c0	c109017.graph_c0	c104833.graph_c0	c107734.graph_c0	c109805.graph_c0	c107705.graph_c0	c18551.graph_c0	c104327.graph_c0	c105300.graph_c0	c105946.graph_c0	c105881.graph_c0	c109931.graph_c0	c104793.graph_c1	c106510.graph_c0	c104042.graph_c0	c105850.graph_c0	c106056.graph_c0	c104870.graph_c0	c30605.graph_c0	c30605.graph_c0	c104089.graph_c0	c106083.graph_c1	c109966.graph_c0	c103039.graph_c0	c104575.graph_c0	c94975.graph_c1	c104683.graph_c0
c108738.graph_c0	c106096.graph_c0	c105285.graph_c0	c107257.graph_c1	c104299.graph_c0	c104068.graph_c1	c105329.graph_c0	c79813.graph_c0	c105575.graph_c0	c106324.graph_c0	c97666.graph_c0	c105390.graph_c0	c103761.graph_c0	c105203.graph_c0	c104378.graph_c0	c108453.graph_c0	c78895.graph_c0		c107864.graph_c1	c102439.graph_c0	c105375.graph_c0	c109026.graph_c0	c104849.graph_c0	c107747.graph_c0	c109836.graph_c0	c107718.graph_c0	c27056.graph_c0	c104342.graph_c0	c105351.graph_c0	c105956.graph_c0	c105883.graph_c0	c109955.graph_c0	c104796.graph_c0	c106534.graph_c0	c104068.graph_c0	c105871.graph_c0	c106097.graph_c0	c104876.graph_c0	c30824.graph_c0	c30824.graph_c0	c104128.graph_c0	c106131.graph_c0	c109979.graph_c0	c103054.graph_c0	c104594.graph_c0	c95191.graph_c0	c104719.graph_c0
c108743.graph_c0	c106109.graph_c0	c105286.graph_c0	c107371.graph_c0	c104310.graph_c0	c104094.graph_c0	c105335.graph_c0	c80219.graph_c0	c105577.graph_c1	c106329.graph_c1	c97914.graph_c0	c105393.graph_c0	c103788.graph_c0	c105234.graph_c0	c104382.graph_c0	c108474.graph_c0	c79606.graph_c0		c107905.graph_c0	c102448.graph_c0	c105389.graph_c0	c109039.graph_c0	c104863.graph_c0	c107765.graph_c2	c109846.graph_c0	c107722.graph_c0	c29270.graph_c0	c104344.graph_c0	c105414.graph_c0	c105961.graph_c0	c105950.graph_c0	c109966.graph_c0	c104808.graph_c0	c106553.graph_c0	c104080.graph_c0	c105908.graph_c1	c106115.graph_c0	c104882.graph_c1	c31567.graph_c0	c31567.graph_c0	c104167.graph_c0	c106139.graph_c0	c109992.graph_c0	c103080.graph_c0	c104622.graph_c0	c95260.graph_c0	c104735.graph_c0
c108768.graph_c0	c106142.graph_c0	c105287.graph_c0	c107382.graph_c1	c104315.graph_c0	c104114.graph_c0	c105349.graph_c0	c81340.graph_c0	c105589.graph_c0	c106337.graph_c0	c97937.graph_c0	c105394.graph_c0	c103789.graph_c1	c105249.graph_c0	c104395.graph_c0	c108486.graph_c0	c79751.graph_c0		c107908.graph_c0	c102449.graph_c0	c105395.graph_c0	c109043.graph_c0	c104869.graph_c0	c107783.graph_c0	c109868.graph_c0	c107725.graph_c1	c32332.graph_c0	c104356.graph_c0	c105445.graph_c0	c105969.graph_c0	c105960.graph_c0	c109979.graph_c0	c104833.graph_c0	c106571.graph_c0	c104084.graph_c0	c105910.graph_c0	c106117.graph_c1	c104912.graph_c1	c31756.graph_c0	c31756.graph_c0	c104191.graph_c1	c106148.graph_c0	c110008.graph_c0	c103091.graph_c0	c104626.graph_c2	c95273.graph_c0	c104768.graph_c0
c108769.graph_c0	c106145.graph_c0	c105296.graph_c0	c107390.graph_c0	c104324.graph_c0	c104182.graph_c0	c105359.graph_c0	c81350.graph_c0	c105608.graph_c0	c106363.graph_c0	c97948.graph_c0	c105414.graph_c0	c103804.graph_c0	c105250.graph_c0	c104407.graph_c0	c108515.graph_c1	c81115.graph_c0		c107935.graph_c0	c102450.graph_c0	c105414.graph_c0	c109048.graph_c0	c104878.graph_c0	c107790.graph_c0	c109884.graph_c0	c107766.graph_c0	c3342.graph_c0	c104361.graph_c0	c105494.graph_c0	c105982.graph_c0	c105963.graph_c0	c109992.graph_c0	c104849.graph_c0	c106575.graph_c0	c104094.graph_c0	c105926.graph_c0	c106129.graph_c0	c104916.graph_c0	c32505.graph_c0	c32505.graph_c0	c104217.graph_c0	c106188.graph_c2	c110013.graph_c0	c103091.graph_c1	c104634.graph_c0	c95348.graph_c0	c104803.graph_c1
c108774.graph_c0	c106162.graph_c0	c105298.graph_c0	c107452.graph_c0	c104341.graph_c0	c104189.graph_c0	c105373.graph_c0	c81768.graph_c0	c105619.graph_c0	c106374.graph_c0	c98076.graph_c0	c105418.graph_c1	c103805.graph_c0	c105280.graph_c0	c104429.graph_c0	c108547.graph_c0	c81677.graph_c0		c108038.graph_c1	c102454.graph_c0	c105422.graph_c1	c109093.graph_c0	c104887.graph_c0	c107794.graph_c0	c109885.graph_c0	c107768.graph_c0	c35205.graph_c0	c104374.graph_c0	c105515.graph_c1	c105986.graph_c1	c105989.graph_c0	c110008.graph_c0	c104855.graph_c0	c106612.graph_c0	c104136.graph_c0	c105941.graph_c0	c106130.graph_c0	c104923.graph_c0	c33641.graph_c0	c33641.graph_c0	c104252.graph_c0	c106197.graph_c0	c110014.graph_c0	c103100.graph_c0	c104641.graph_c0	c95486.graph_c0	c104807.graph_c0
c108809.graph_c0	c106177.graph_c0	c105316.graph_c0	c107460.graph_c0	c104357.graph_c0	c104206.graph_c0	c105430.graph_c0	c82031.graph_c0	c105691.graph_c0	c106375.graph_c0	c98125.graph_c1	c105430.graph_c0	c103831.graph_c0	c105291.graph_c0	c104431.graph_c0	c108577.graph_c0	c81870.graph_c0		c108135.graph_c1	c102461.graph_c0	c105446.graph_c0	c109106.graph_c0	c104898.graph_c0	c107810.graph_c0	c109895.graph_c0	c107788.graph_c0	c37401.graph_c0	c104384.graph_c0	c105573.graph_c1	c105994.graph_c0	c106001.graph_c0	c110013.graph_c0	c104865.graph_c2	c106641.graph_c0	c104157.graph_c0	c105963.graph_c0	c106158.graph_c0	c104925.graph_c0	c34377.graph_c0	c34377.graph_c0	c104293.graph_c0	c106255.graph_c0	c110030.graph_c0	c103120.graph_c0	c104646.graph_c0	c95539.graph_c0	c104809.graph_c0
c108852.graph_c0	c106215.graph_c0	c105341.graph_c0	c107477.graph_c0	c104361.graph_c0	c104207.graph_c0	c105439.graph_c0	c82230.graph_c0	c105742.graph_c0	c106396.graph_c0	c98132.graph_c0	c105462.graph_c0	c103840.graph_c1	c105357.graph_c0	c104449.graph_c0	c108581.graph_c0	c82123.graph_c0		c108148.graph_c0	c102467.graph_c0	c105452.graph_c0	c109169.graph_c0	c104959.graph_c0	c107824.graph_c0	c109915.graph_c0	c107791.graph_c0	c41305.graph_c1	c104401.graph_c0	c105585.graph_c0	c106008.graph_c1	c106023.graph_c0	c110014.graph_c0	c104912.graph_c1	c106645.graph_c1	c104212.graph_c0	c105971.graph_c1	c106173.graph_c0	c104937.graph_c0	c34654.graph_c0	c34654.graph_c0	c104304.graph_c0	c106273.graph_c0	c110071.graph_c0	c103123.graph_c0	c104648.graph_c1	c95771.graph_c0	c104833.graph_c0
c108923.graph_c0	c106221.graph_c0	c105350.graph_c0	c107516.graph_c1	c104365.graph_c0	c104266.graph_c0	c105448.graph_c0	c82803.graph_c0	c105757.graph_c0	c106401.graph_c0	c98182.graph_c0	c105484.graph_c0	c103842.graph_c0	c105365.graph_c0	c104453.graph_c0	c108607.graph_c0	c83140.graph_c0		c108166.graph_c0	c102476.graph_c0	c105463.graph_c0	c109192.graph_c0	c104984.graph_c0	c107847.graph_c0	c109937.graph_c0	c107834.graph_c0	c46379.graph_c0	c104411.graph_c0	c105589.graph_c0	c106021.graph_c0	c106026.graph_c0	c110030.graph_c0	c104915.graph_c0	c106673.graph_c1	c104222.graph_c0	c105974.graph_c0	c106176.graph_c0	c104938.graph_c0	c34800.graph_c0	c34800.graph_c0	c104323.graph_c0	c106293.graph_c0	c110072.graph_c0	c103134.graph_c0	c104665.graph_c0	c95969.graph_c0	c104851.graph_c0
c108973.graph_c1	c106233.graph_c0	c105355.graph_c0	c107536.graph_c0	c104379.graph_c0	c104303.graph_c0	c105479.graph_c0	c83051.graph_c0	c105771.graph_c0	c106402.graph_c0	c98462.graph_c0	c105488.graph_c0	c103850.graph_c0	c105366.graph_c0	c104483.graph_c0	c108620.graph_c0	c83724.graph_c0		c108190.graph_c0	c102485.graph_c0	c105481.graph_c0	c109218.graph_c0	c104990.graph_c0	c107856.graph_c0	c109950.graph_c0	c107847.graph_c0	c48966.graph_c0	c104413.graph_c1	c105595.graph_c0	c106029.graph_c0	c106038.graph_c0	c110071.graph_c0	c104933.graph_c0	c106692.graph_c0	c104226.graph_c0	c105985.graph_c0	c106211.graph_c0	c104957.graph_c1	c40008.graph_c0	c40008.graph_c0	c104328.graph_c0	c106294.graph_c1	c110074.graph_c0	c103137.graph_c0	c104677.graph_c0	c96075.graph_c1	c104870.graph_c0
c108990.graph_c0	c106245.graph_c0	c105361.graph_c0	c107549.graph_c0	c104389.graph_c0	c104361.graph_c0	c105540.graph_c0	c83709.graph_c0	c105777.graph_c0	c106442.graph_c0	c98504.graph_c0	c105498.graph_c0	c103882.graph_c0	c105377.graph_c0	c104518.graph_c0	c108627.graph_c0	c84463.graph_c0		c108258.graph_c0	c102489.graph_c0	c105487.graph_c0	c109241.graph_c0	c105016.graph_c0	c107870.graph_c0	c109989.graph_c0	c107850.graph_c0	c49497.graph_c0	c104420.graph_c1	c105607.graph_c0	c106081.graph_c0	c106040.graph_c1	c110074.graph_c0	c104936.graph_c0	c106704.graph_c0	c104229.graph_c0	c105989.graph_c0	c106239.graph_c0	c105008.graph_c0	c40970.graph_c0	c40970.graph_c0	c104329.graph_c0	c106368.graph_c0	c110078.graph_c0	c103158.graph_c0	c104690.graph_c0	c96774.graph_c0	c104876.graph_c0
c108991.graph_c0	c106320.graph_c0	c105390.graph_c0	c107553.graph_c0	c104394.graph_c2	c104381.graph_c0	c105556.graph_c0	c83826.graph_c0	c105790.graph_c0	c106460.graph_c0	c98997.graph_c0	c105509.graph_c0	c103904.graph_c0	c105387.graph_c1	c104546.graph_c1	c108636.graph_c0	c84523.graph_c0		c108263.graph_c1	c102490.graph_c0	c105518.graph_c0	c109262.graph_c1	c105030.graph_c0	c107898.graph_c0	c110038.graph_c0	c107856.graph_c0	c52356.graph_c0	c104423.graph_c0	c105618.graph_c0	c106093.graph_c0	c106042.graph_c1	c110078.graph_c0	c104957.graph_c1	c106706.graph_c0	c104243.graph_c1	c106013.graph_c0	c106263.graph_c0	c105010.graph_c0	c41547.graph_c0	c41547.graph_c0	c104331.graph_c1	c106387.graph_c0	c110100.graph_c0	c103180.graph_c0	c104711.graph_c0	c96969.graph_c0	c104890.graph_c0
c109029.graph_c0	c106352.graph_c0	c105429.graph_c0	c107609.graph_c0	c104406.graph_c0	c104383.graph_c0	c105567.graph_c0	c84188.graph_c0	c105880.graph_c0	c106464.graph_c0	c99026.graph_c0	c105512.graph_c0	c103914.graph_c0	c105392.graph_c0	c104554.graph_c0	c108637.graph_c1	c84535.graph_c1		c108266.graph_c0	c102490.graph_c1	c105520.graph_c0	c109264.graph_c0	c105038.graph_c1	c107922.graph_c0	c110042.graph_c0	c107857.graph_c0	c52558.graph_c0	c104425.graph_c0	c105620.graph_c0	c106097.graph_c0	c106056.graph_c0	c110100.graph_c0	c104958.graph_c1	c106752.graph_c0	c104283.graph_c0	c106014.graph_c0	c106264.graph_c1	c105012.graph_c0	c41677.graph_c0	c41677.graph_c0	c104345.graph_c2	c106396.graph_c0	c110110.graph_c0	c103183.graph_c0	c104754.graph_c0	c97157.graph_c0	c104907.graph_c0
c109040.graph_c0	c106364.graph_c0	c105514.graph_c0	c107615.graph_c1	c104429.graph_c0	c104384.graph_c0	c105573.graph_c1	c85050.graph_c0	c105880.graph_c1	c106465.graph_c0	c99038.graph_c0	c105539.graph_c0	c103957.graph_c0	c105403.graph_c2	c104567.graph_c0	c108643.graph_c0	c84637.graph_c0		c108270.graph_c0	c102492.graph_c0	c105528.graph_c0	c109268.graph_c0	c105050.graph_c0	c107940.graph_c0	c110060.graph_c0	c107878.graph_c0	c54817.graph_c0	c104439.graph_c1	c105630.graph_c0	c106160.graph_c0	c106059.graph_c0	c110108.graph_c0	c104983.graph_c1	c106776.graph_c0	c104289.graph_c0	c106056.graph_c1	c106269.graph_c0	c105056.graph_c0	c41809.graph_c0	c41809.graph_c0	c104364.graph_c0	c106399.graph_c0	c110114.graph_c0	c103185.graph_c0	c104760.graph_c0	c97202.graph_c0	c104920.graph_c0
c109055.graph_c0	c106384.graph_c0	c105555.graph_c0	c107645.graph_c0	c104430.graph_c0	c104389.graph_c0	c105574.graph_c0	c85225.graph_c0	c105883.graph_c0	c106466.graph_c0	c99163.graph_c0	c105565.graph_c0	c103977.graph_c0	c105426.graph_c0	c104584.graph_c0	c108652.graph_c0	c8474.graph_c0		c108279.graph_c0	c102494.graph_c0	c105529.graph_c0	c109308.graph_c0	c105059.graph_c1	c107966.graph_c0	c110061.graph_c0	c107884.graph_c0	c55123.graph_c0	c104444.graph_c0	c105633.graph_c0	c106172.graph_c0	c106070.graph_c0	c110110.graph_c0	c105008.graph_c0	c106792.graph_c0	c104303.graph_c0	c106064.graph_c0	c106306.graph_c0	c105071.graph_c0	c43129.graph_c1	c43129.graph_c1	c104380.graph_c0	c106422.graph_c0	c111659.graph_c0	c103192.graph_c0	c104780.graph_c0	c97276.graph_c0	c104935.graph_c0
c109068.graph_c0	c106463.graph_c1	c105559.graph_c0	c107658.graph_c0	c104452.graph_c0	c104393.graph_c0	c105581.graph_c1	c85263.graph_c0	c105885.graph_c0	c106471.graph_c0	c99333.graph_c0	c105577.graph_c1	c104001.graph_c0	c105445.graph_c0	c104592.graph_c2	c108660.graph_c0	c84865.graph_c0		c108286.graph_c0	c102496.graph_c0	c105548.graph_c0	c109327.graph_c0	c105067.graph_c0	c107969.graph_c0	c110078.graph_c0	c107892.graph_c0	c56694.graph_c0	c104462.graph_c0	c105639.graph_c0	c106182.graph_c0	c106078.graph_c1	c110114.graph_c0	c105031.graph_c1	c106798.graph_c0	c104309.graph_c0	c106096.graph_c0	c106345.graph_c0	c105078.graph_c0	c445.graph_c1	c445.graph_c1	c104381.graph_c0	c106439.graph_c0	c112129.graph_c0	c103220.graph_c0	c104807.graph_c0	c97367.graph_c0	c104941.graph_c0
c109150.graph_c0	c106478.graph_c0	c105565.graph_c0	c107749.graph_c0	c104467.graph_c1	c104406.graph_c1	c105582.graph_c0	c85588.graph_c0	c105895.graph_c0	c106510.graph_c0	c99343.graph_c0	c105604.graph_c0	c104009.graph_c0	c105470.graph_c1	c104603.graph_c0	c108679.graph_c0	c85285.graph_c0		c108317.graph_c0	c102497.graph_c1	c105554.graph_c0	c109351.graph_c0	c105068.graph_c0	c107984.graph_c1	c110094.graph_c1	c107905.graph_c0	c60467.graph_c1	c104484.graph_c0	c105686.graph_c0	c106210.graph_c1	c106092.graph_c0	c111659.graph_c0	c105059.graph_c1	c106801.graph_c0	c104334.graph_c0	c106120.graph_c0	c106346.graph_c0	c105090.graph_c0	c44904.graph_c0	c44904.graph_c0	c104385.graph_c0	c106449.graph_c0	c112435.graph_c0	c103221.graph_c0	c104808.graph_c0	c97461.graph_c0	c104955.graph_c0
c109199.graph_c1	c106485.graph_c0	c105566.graph_c0	c107766.graph_c1	c104490.graph_c0	c104429.graph_c0	c105624.graph_c0	c85911.graph_c0	c105905.graph_c0	c106527.graph_c0	c99536.graph_c0	c105612.graph_c1	c104030.graph_c0	c105488.graph_c0	c104607.graph_c0	c108689.graph_c0	c85382.graph_c0		c108331.graph_c0	c102498.graph_c2	c105560.graph_c0	c109355.graph_c0	c105074.graph_c0	c107986.graph_c0	c110097.graph_c0	c107918.graph_c0	c64406.graph_c0	c104486.graph_c0	c105695.graph_c0	c106264.graph_c1	c106093.graph_c0	c112129.graph_c0	c105074.graph_c0	c106813.graph_c0	c104347.graph_c0	c106129.graph_c0	c106370.graph_c0	c105102.graph_c0	c45347.graph_c0	c45347.graph_c0	c104390.graph_c0	c106459.graph_c0	c113481.graph_c0	c103224.graph_c0	c104820.graph_c0	c97463.graph_c0	c104963.graph_c0
c109215.graph_c0	c106490.graph_c0	c105581.graph_c0	c107776.graph_c0	c104541.graph_c0	c104460.graph_c0	c105644.graph_c0	c86680.graph_c0	c105906.graph_c0	c106529.graph_c0	c99649.graph_c0	c105630.graph_c0	c104043.graph_c0	c105526.graph_c1	c104613.graph_c0	c108707.graph_c0	c86032.graph_c0		c108338.graph_c0	c102503.graph_c0	c105611.graph_c0	c109376.graph_c0	c105087.graph_c0	c108003.graph_c0	c110108.graph_c0	c107944.graph_c0	c65316.graph_c0	c104499.graph_c0	c105714.graph_c0	c106281.graph_c0	c106094.graph_c0	c112435.graph_c0	c105077.graph_c0	c106821.graph_c0	c104372.graph_c0	c106151.graph_c0	c106426.graph_c0	c105111.graph_c0	c45351.graph_c0	c45351.graph_c0	c104411.graph_c0	c106469.graph_c0	c113618.graph_c0	c103227.graph_c0	c104823.graph_c0	c97470.graph_c0	c104983.graph_c1
c109225.graph_c0	c106539.graph_c0	c105621.graph_c0	c107790.graph_c1	c104552.graph_c0	c104488.graph_c0	c105646.graph_c0	c86867.graph_c0	c105907.graph_c0	c106539.graph_c0	c99924.graph_c0	c105635.graph_c0	c104058.graph_c0	c105561.graph_c0	c104661.graph_c0	c108737.graph_c1	c87068.graph_c0		c108355.graph_c1	c102507.graph_c0	c105615.graph_c0	c109380.graph_c0	c105114.graph_c0	c108006.graph_c1	c110285.graph_c0	c107963.graph_c0	c65963.graph_c0	c104500.graph_c1	c105718.graph_c1	c106291.graph_c2	c106106.graph_c0	c113481.graph_c0	c105107.graph_c0	c106822.graph_c1	c104385.graph_c0	c106183.graph_c0	c106440.graph_c0	c105114.graph_c0	c46701.graph_c0	c46701.graph_c0	c104413.graph_c1	c106492.graph_c0	c113743.graph_c0	c103236.graph_c0	c104833.graph_c0	c97878.graph_c0	c104985.graph_c0
c109236.graph_c0	c106540.graph_c0	c105639.graph_c0	c107808.graph_c0	c104563.graph_c0	c104508.graph_c0	c105657.graph_c0	c87211.graph_c0	c105946.graph_c0	c106571.graph_c0		c105640.graph_c0	c104059.graph_c0	c105566.graph_c0	c104664.graph_c0	c108747.graph_c0	c87889.graph_c0		c108384.graph_c0	c102509.graph_c0	c105690.graph_c0	c109399.graph_c0	c105125.graph_c0	c108029.graph_c0	c110391.graph_c0	c107975.graph_c0	c66159.graph_c0	c104523.graph_c0	c105770.graph_c0	c106302.graph_c0	c106107.graph_c0	c113618.graph_c0	c105107.graph_c1	c106831.graph_c0	c104389.graph_c0	c106184.graph_c0	c106449.graph_c0	c105145.graph_c0	c5102.graph_c0	c5102.graph_c0	c104440.graph_c0	c106496.graph_c1	c114046.graph_c0	c103237.graph_c0	c104845.graph_c0	c97916.graph_c0	c104987.graph_c0
c109248.graph_c0	c106543.graph_c0	c105644.graph_c0	c107820.graph_c0	c104571.graph_c0	c104540.graph_c0	c105677.graph_c0	c87341.graph_c0	c105957.graph_c0	c106586.graph_c0		c105655.graph_c0	c104071.graph_c0	c105567.graph_c0	c104669.graph_c0	c108748.graph_c0	c88256.graph_c0		c108410.graph_c0	c102517.graph_c0	c105696.graph_c0	c109405.graph_c0	c105140.graph_c0	c108067.graph_c0	c110500.graph_c0	c107977.graph_c1	c67026.graph_c0	c104547.graph_c0	c105805.graph_c0	c106355.graph_c1	c106125.graph_c0	c113743.graph_c0	c105123.graph_c0	c106834.graph_c1	c104396.graph_c1	c106197.graph_c0	c106457.graph_c0	c105146.graph_c0	c53826.graph_c0	c53826.graph_c0	c104454.graph_c0	c106537.graph_c0	c115031.graph_c0	c103243.graph_c0	c104876.graph_c0	c97959.graph_c0	c104988.graph_c2
c109255.graph_c0	c106564.graph_c0	c105647.graph_c0	c107857.graph_c0	c104579.graph_c0	c104542.graph_c0	c105697.graph_c0	c87744.graph_c0	c105964.graph_c0	c106595.graph_c0		c105695.graph_c0	c104075.graph_c2	c105603.graph_c0	c104691.graph_c0	c108766.graph_c0	c88528.graph_c0		c108426.graph_c1	c102529.graph_c0	c105742.graph_c0	c109435.graph_c0	c105161.graph_c0	c108087.graph_c0	c110560.graph_c0	c107992.graph_c0	c70336.graph_c0	c104561.graph_c0	c105821.graph_c0	c106367.graph_c0	c106134.graph_c2	c114046.graph_c0	c105145.graph_c0	c106857.graph_c0	c104404.graph_c0	c106200.graph_c0	c106473.graph_c1	c105147.graph_c0	c53937.graph_c0	c53937.graph_c0	c104462.graph_c0	c106546.graph_c0	c115137.graph_c0	c103261.graph_c0	c104878.graph_c0	c98114.graph_c0	c104997.graph_c0
c109260.graph_c0	c106565.graph_c0	c105705.graph_c0	c107890.graph_c0	c104589.graph_c0	c104574.graph_c0	c105737.graph_c0	c88097.graph_c0	c105990.graph_c0	c106598.graph_c0		c105697.graph_c0	c104114.graph_c0	c105613.graph_c0	c104696.graph_c0	c108774.graph_c0	c88631.graph_c0		c108493.graph_c0	c102534.graph_c0	c105744.graph_c0	c109439.graph_c0	c105163.graph_c0	c108124.graph_c0	c110591.graph_c0	c108010.graph_c0	c71587.graph_c0	c104564.graph_c0	c105824.graph_c0	c106411.graph_c0	c106145.graph_c0	c115031.graph_c0	c105155.graph_c0	c106866.graph_c0	c104418.graph_c0	c106303.graph_c0	c106483.graph_c0	c105149.graph_c0	c54083.graph_c0	c54083.graph_c0	c104495.graph_c0	c106557.graph_c0	c115247.graph_c0	c103269.graph_c0	c104894.graph_c0	c98264.graph_c0	c105005.graph_c0
c109294.graph_c0	c106572.graph_c0	c105724.graph_c0	c107899.graph_c0	c104591.graph_c0	c104583.graph_c0	c105740.graph_c0	c89082.graph_c0	c106032.graph_c0	c106612.graph_c0		c105705.graph_c0	c104119.graph_c0	c105624.graph_c0	c104719.graph_c0	c108776.graph_c0	c89031.graph_c0		c108495.graph_c0	c102537.graph_c0	c105774.graph_c0	c109448.graph_c1	c105192.graph_c0	c108183.graph_c0	c110679.graph_c0	c108033.graph_c0	c71885.graph_c0	c104581.graph_c0	c105834.graph_c0	c106417.graph_c0	c106159.graph_c0	c115137.graph_c0	c105190.graph_c1	c106879.graph_c0	c104433.graph_c0	c106317.graph_c1	c106485.graph_c0	c105162.graph_c0	c56104.graph_c1	c56104.graph_c1	c104498.graph_c0	c106558.graph_c0	c115378.graph_c0	c103271.graph_c0	c104924.graph_c0	c98367.graph_c0	c105012.graph_c0
c109295.graph_c0	c106599.graph_c0	c105729.graph_c0	c107904.graph_c0	c104596.graph_c0	c104594.graph_c0	c105762.graph_c0	c89125.graph_c1	c106036.graph_c0	c106625.graph_c0		c105710.graph_c0	c104130.graph_c1	c105630.graph_c0	c104731.graph_c0	c108779.graph_c0	c89218.graph_c0		c108504.graph_c0	c102553.graph_c0	c105798.graph_c1	c109456.graph_c0	c105226.graph_c0	c108184.graph_c0	c110732.graph_c0	c108087.graph_c0	c72146.graph_c0	c104584.graph_c0	c105864.graph_c0	c106439.graph_c0	c106174.graph_c1	c115247.graph_c0	c105196.graph_c0	c106897.graph_c0	c104438.graph_c0	c106348.graph_c0	c106492.graph_c1	c105171.graph_c0	c56375.graph_c0	c56375.graph_c0	c104516.graph_c0	c106567.graph_c0	c115783.graph_c0	c103277.graph_c0	c104930.graph_c0	c98521.graph_c0	c105014.graph_c0
c109334.graph_c0	c106601.graph_c0	c105755.graph_c0	c107905.graph_c0	c104597.graph_c0	c104596.graph_c0	c105765.graph_c0	c89153.graph_c0	c106039.graph_c0	c106631.graph_c0		c105713.graph_c0	c104148.graph_c0	c105634.graph_c0	c104748.graph_c0	c108786.graph_c0	c89406.graph_c0		c108539.graph_c0	c102556.graph_c1	c105814.graph_c1	c109457.graph_c0	c105235.graph_c0	c108227.graph_c0	c110755.graph_c0	c108088.graph_c0	c73923.graph_c0	c104632.graph_c1	c105882.graph_c0	c106463.graph_c1	c106197.graph_c0	c115378.graph_c0	c105200.graph_c0	c106904.graph_c0	c104439.graph_c1	c106355.graph_c1	c106499.graph_c0	c105208.graph_c0	c56449.graph_c0	c56449.graph_c0	c104518.graph_c0	c106606.graph_c0	c115816.graph_c0	c103322.graph_c0	c104938.graph_c0	c98545.graph_c0	c105020.graph_c0
c109358.graph_c0	c106615.graph_c1	c105762.graph_c0	c107912.graph_c0	c104607.graph_c0	c104606.graph_c0	c105794.graph_c1	c89555.graph_c0	c106050.graph_c0	c106644.graph_c1		c105729.graph_c0	c104173.graph_c0	c105681.graph_c0	c104774.graph_c0	c108819.graph_c0	c89538.graph_c0		c108573.graph_c1	c102577.graph_c0	c105819.graph_c0	c109470.graph_c0	c105249.graph_c0	c108259.graph_c0	c110849.graph_c0	c108130.graph_c0	c74164.graph_c0	c104638.graph_c0	c105903.graph_c0	c106485.graph_c0	c106259.graph_c0	c115783.graph_c0	c105214.graph_c0	c107013.graph_c0	c104440.graph_c0	c106357.graph_c0	c106522.graph_c0	c105212.graph_c0	c56673.graph_c0	c56673.graph_c0	c104546.graph_c1	c106635.graph_c0	c116484.graph_c0	c103326.graph_c0	c104944.graph_c0	c98568.graph_c0	c105061.graph_c0
c109368.graph_c0	c106651.graph_c0	c105768.graph_c0	c107923.graph_c0	c104615.graph_c0	c104611.graph_c1	c105857.graph_c0	c89652.graph_c0	c106073.graph_c0	c106681.graph_c0		c105740.graph_c0	c104180.graph_c0	c105696.graph_c0	c104775.graph_c0	c108820.graph_c0	c89553.graph_c0		c108579.graph_c0	c102577.graph_c1	c105850.graph_c0	c109477.graph_c0	c105254.graph_c0	c108280.graph_c0	c111006.graph_c0	c108136.graph_c0	c74892.graph_c1	c104643.graph_c0	c105911.graph_c0	c106505.graph_c0	c106265.graph_c0	c115816.graph_c0	c105222.graph_c0	c107019.graph_c0	c104461.graph_c0	c106363.graph_c0	c106548.graph_c0	c105213.graph_c0	c62045.graph_c0	c62045.graph_c0	c104553.graph_c0	c106640.graph_c0	c116741.graph_c0	c103334.graph_c0	c104947.graph_c0	c98850.graph_c0	c105070.graph_c0
c109380.graph_c0	c106658.graph_c0	c105781.graph_c0	c107958.graph_c1	c104618.graph_c0	c104620.graph_c1	c105884.graph_c0	c89849.graph_c0	c106093.graph_c0	c106694.graph_c0		c105744.graph_c0	c104182.graph_c0	c105720.graph_c1	c104790.graph_c0	c108870.graph_c0	c89881.graph_c0		c108593.graph_c0	c102593.graph_c0	c105858.graph_c1	c109491.graph_c0	c105256.graph_c0	c108301.graph_c0	c111077.graph_c0	c108138.graph_c0	c75187.graph_c0	c104645.graph_c1	c105914.graph_c0	c106515.graph_c0	c106291.graph_c2	c116484.graph_c0	c105234.graph_c0	c107043.graph_c1	c104506.graph_c0	c106375.graph_c0	c106564.graph_c0	c105220.graph_c0	c62280.graph_c0	c62280.graph_c0	c104572.graph_c0	c106653.graph_c0	c117436.graph_c0	c103345.graph_c0	c104984.graph_c0	c98981.graph_c0	c105087.graph_c0
c109424.graph_c0	c106722.graph_c0	c105791.graph_c0	c107962.graph_c0	c104621.graph_c0	c104622.graph_c0	c105934.graph_c0	c89921.graph_c0	c106099.graph_c0	c106722.graph_c0		c105770.graph_c0	c104219.graph_c0	c105740.graph_c0	c104800.graph_c0	c108890.graph_c0	c89985.graph_c0		c108625.graph_c0	c102616.graph_c0	c105869.graph_c0	c109495.graph_c1	c105271.graph_c0	c108333.graph_c0	c111161.graph_c0	c108148.graph_c0	c76590.graph_c0	c104661.graph_c0	c105940.graph_c0	c106524.graph_c0	c106306.graph_c0	c116741.graph_c0	c105239.graph_c0	c107044.graph_c0	c104514.graph_c0	c106385.graph_c0	c106588.graph_c0	c105234.graph_c0	c62635.graph_c0	c62635.graph_c0	c104606.graph_c0	c106706.graph_c0	c119002.graph_c0	c103355.graph_c0	c104987.graph_c0	c99017.graph_c0	c105094.graph_c0
c109432.graph_c0	c106745.graph_c1	c105799.graph_c0	c107990.graph_c0	c104637.graph_c0	c104630.graph_c0	c105935.graph_c0	c90031.graph_c0	c106109.graph_c0	c106730.graph_c1		c105809.graph_c0	c104228.graph_c0	c105742.graph_c0	c104803.graph_c1	c108922.graph_c0	c90224.graph_c0		c108628.graph_c0	c102619.graph_c1	c105886.graph_c0	c109504.graph_c0	c105272.graph_c0	c108347.graph_c0	c111298.graph_c0	c108155.graph_c0	c76599.graph_c0	c104664.graph_c0	c105959.graph_c0	c106563.graph_c1	c106325.graph_c0	c117436.graph_c0	c105252.graph_c0	c107053.graph_c0	c104518.graph_c0	c106393.graph_c0	c106604.graph_c0	c105239.graph_c0	c63643.graph_c0	c63643.graph_c0	c104665.graph_c0	c106713.graph_c0	c119196.graph_c0	c103359.graph_c0	c104989.graph_c0	c99623.graph_c0	c105155.graph_c1
c109435.graph_c0	c106746.graph_c0	c105804.graph_c0	c108022.graph_c1	c104647.graph_c0	c104672.graph_c0	c105960.graph_c0	c90257.graph_c0	c106125.graph_c0	c106792.graph_c0		c105818.graph_c0	c104240.graph_c0	c105746.graph_c0	c104831.graph_c0	c108949.graph_c0	c90437.graph_c0		c108660.graph_c0	c102638.graph_c0	c105934.graph_c0	c109522.graph_c0	c105282.graph_c0	c108354.graph_c0	c111520.graph_c0	c108161.graph_c0	c77112.graph_c0	c104666.graph_c0	c105967.graph_c0	c106567.graph_c1	c106327.graph_c0	c119002.graph_c0	c105255.graph_c0	c107055.graph_c0	c104519.graph_c0	c106401.graph_c0	c106612.graph_c0	c105275.graph_c0	c65392.graph_c0	c65392.graph_c0	c104683.graph_c0	c106729.graph_c0	c119647.graph_c0	c103373.graph_c0	c105003.graph_c0	c99999.graph_c0	c105163.graph_c0
c109436.graph_c0	c106769.graph_c1	c105830.graph_c0	c108033.graph_c0	c104656.graph_c0	c104678.graph_c0	c10598.graph_c0	c90357.graph_c0	c106135.graph_c0	c106823.graph_c0		c105819.graph_c0	c104262.graph_c0	c105755.graph_c0	c104837.graph_c0	c108958.graph_c0	c90657.graph_c0		c108662.graph_c0	c102655.graph_c0	c105948.graph_c0	c109536.graph_c1	c105283.graph_c0	c108361.graph_c0	c111562.graph_c0	c108172.graph_c1	c79623.graph_c0	c104684.graph_c1	c105990.graph_c0	c106570.graph_c0	c106331.graph_c0	c119196.graph_c0	c105283.graph_c0	c107058.graph_c0	c104527.graph_c0	c106410.graph_c0	c106632.graph_c0	c105277.graph_c0	c65696.graph_c0	c65696.graph_c0	c104687.graph_c0	c106737.graph_c0	c123831.graph_c0	c103385.graph_c0	c105065.graph_c0		c105169.graph_c0
c109440.graph_c0	c106784.graph_c0	c105835.graph_c0	c108041.graph_c1	c104665.graph_c0	c104679.graph_c0	c105982.graph_c0	c90502.graph_c0	c106158.graph_c0	c106830.graph_c0		c105826.graph_c0	c104303.graph_c0	c105770.graph_c1	c104889.graph_c0	c108960.graph_c1	c90985.graph_c0		c108698.graph_c0	c102656.graph_c0	c105986.graph_c0	c109586.graph_c0	c105284.graph_c0	c108368.graph_c0	c111592.graph_c0	c108188.graph_c1	c79797.graph_c0	c104698.graph_c0	c105993.graph_c0	c106628.graph_c1	c106367.graph_c0	c123831.graph_c0	c105301.graph_c0	c107084.graph_c0	c104541.graph_c0	c106422.graph_c0	c106636.graph_c0	c105284.graph_c0	c65925.graph_c0	c65925.graph_c0	c104709.graph_c0	c106765.graph_c0	c123988.graph_c0	c103402.graph_c0	c105109.graph_c2		c105173.graph_c0
c109449.graph_c0	c106803.graph_c0	c105858.graph_c1	c108082.graph_c0	c104680.graph_c0	c104687.graph_c0	c105986.graph_c0	c90688.graph_c0	c106167.graph_c0	c106831.graph_c0		c105857.graph_c0	c104345.graph_c0	c105775.graph_c0	c104894.graph_c0	c109019.graph_c1	c91371.graph_c0		c108699.graph_c0	c102667.graph_c0	c1060.graph_c1	c109590.graph_c0	c105285.graph_c0	c108397.graph_c0	c111609.graph_c0	c108222.graph_c0	c80337.graph_c0	c104700.graph_c0	c105997.graph_c0	c106651.graph_c0	c106372.graph_c0	c123988.graph_c0	c105305.graph_c1	c107100.graph_c0	c104553.graph_c0	c106440.graph_c0	c106649.graph_c0	c105289.graph_c0	c66779.graph_c0	c66779.graph_c0	c104718.graph_c0	c106786.graph_c1	c1259.graph_c1	c103419.graph_c0	c105111.graph_c0		c105192.graph_c0
c109465.graph_c0	c106806.graph_c0	c105879.graph_c0	c108096.graph_c0	c104704.graph_c0	c104701.graph_c0	c105998.graph_c0	c90933.graph_c0	c106174.graph_c0	c106857.graph_c0		c105859.graph_c0	c104347.graph_c0	c105801.graph_c0	c104897.graph_c0	c109067.graph_c0	c91676.graph_c0		c108711.graph_c0	c102672.graph_c0	c106021.graph_c0	c109602.graph_c0	c105291.graph_c0	c108415.graph_c0	c111771.graph_c0	c108225.graph_c0	c80503.graph_c0	c104734.graph_c0	c106006.graph_c0	c106655.graph_c0	c106383.graph_c0	c1259.graph_c1	c105327.graph_c0	c107113.graph_c0	c104577.graph_c0	c106444.graph_c0	c106677.graph_c0	c105298.graph_c0	c67006.graph_c0	c67006.graph_c0	c104722.graph_c0	c106799.graph_c0	c126337.graph_c0	c103420.graph_c0	c105118.graph_c0		c105206.graph_c0
c109480.graph_c0	c106860.graph_c0	c105914.graph_c0	c108115.graph_c0	c104718.graph_c0	c104707.graph_c0	c106006.graph_c0	c91176.graph_c0	c106183.graph_c0	c106867.graph_c0		c105860.graph_c0	c104351.graph_c0	c105810.graph_c0	c104898.graph_c0	c109079.graph_c0	c92002.graph_c0		c108751.graph_c0	c102677.graph_c0	c106028.graph_c0	c109613.graph_c0	c105297.graph_c0	c108433.graph_c0	c111847.graph_c0	c108233.graph_c0	c81058.graph_c0	c104738.graph_c0	c106021.graph_c0	c106690.graph_c0	c106387.graph_c0	c126337.graph_c0	c105365.graph_c0	c107124.graph_c0	c104588.graph_c0	c106469.graph_c0	c106682.graph_c0	c105299.graph_c0	c67661.graph_c0	c67661.graph_c0	c104727.graph_c0	c106840.graph_c0	c126340.graph_c0	c103421.graph_c0	c105157.graph_c0		c105241.graph_c0
c109482.graph_c0	c106863.graph_c0	c105948.graph_c0	c108141.graph_c0	c104730.graph_c0	c104729.graph_c0	c106019.graph_c1	c91193.graph_c1	c106188.graph_c0	c106893.graph_c1		c105870.graph_c0	c104355.graph_c0	c105812.graph_c0	c104900.graph_c0	c109087.graph_c0	c92061.graph_c0		c108778.graph_c0	c102693.graph_c0	c106066.graph_c0	c109614.graph_c0	c105353.graph_c0	c108435.graph_c1	c112071.graph_c0	c108236.graph_c0	c8168.graph_c0	c104741.graph_c0	c106029.graph_c0	c106699.graph_c0	c106396.graph_c0	c126340.graph_c0	c105365.graph_c1	c107132.graph_c1	c104592.graph_c1	c106494.graph_c0	c106688.graph_c0	c105336.graph_c0	c69222.graph_c0	c69222.graph_c0	c104812.graph_c0	c106870.graph_c0	c126701.graph_c0	c103455.graph_c0	c105171.graph_c0		c105259.graph_c1
c109495.graph_c1	c106914.graph_c0	c105971.graph_c1	c108158.graph_c0	c104767.graph_c0	c104731.graph_c0	c106085.graph_c0	c91382.graph_c0	c106208.graph_c0	c106913.graph_c0		c105891.graph_c0	c104367.graph_c0	c105829.graph_c0	c104906.graph_c3	c109108.graph_c0	c92162.graph_c0		c108790.graph_c0	c102696.graph_c0	c106102.graph_c0	c109628.graph_c0	c105362.graph_c0	c108452.graph_c0	c112079.graph_c0	c108244.graph_c0	c81736.graph_c1	c104747.graph_c0	c106039.graph_c0	c106739.graph_c0	c106442.graph_c0	c126701.graph_c0	c105373.graph_c0	c107249.graph_c0	c104596.graph_c0	c106519.graph_c0	c106701.graph_c0	c105355.graph_c0	c69578.graph_c0	c69578.graph_c0	c104823.graph_c0	c106873.graph_c0	c126998.graph_c0	c103467.graph_c0	c105174.graph_c0		c105266.graph_c0
c109497.graph_c0	c106922.graph_c0	c106099.graph_c0	c108234.graph_c0	c104769.graph_c1	c104737.graph_c0	c106087.graph_c0	c91554.graph_c0	c106216.graph_c0	c106924.graph_c0		c105893.graph_c0	c104370.graph_c0	c105832.graph_c1	c104940.graph_c0	c109111.graph_c0	c92487.graph_c0		c108794.graph_c0	c102708.graph_c0	c106113.graph_c0	c109638.graph_c0	c105433.graph_c0	c108459.graph_c0	c112171.graph_c0	c108270.graph_c0	c82459.graph_c1	c104758.graph_c0	c106050.graph_c0	c106740.graph_c1	c106445.graph_c0	c126998.graph_c0	c105394.graph_c0	c107259.graph_c0	c104611.graph_c1	c106520.graph_c0	c106763.graph_c0	c105371.graph_c0	c72474.graph_c0	c72474.graph_c0	c104831.graph_c0	c106907.graph_c0	c127500.graph_c0	c103472.graph_c0	c105176.graph_c0		c105276.graph_c0
c109512.graph_c0	c106930.graph_c0	c106102.graph_c0	c108256.graph_c0	c104769.graph_c3	c104758.graph_c0	c106091.graph_c0	c91616.graph_c0	c106232.graph_c0	c106952.graph_c0		c105899.graph_c0	c104383.graph_c0	c105834.graph_c0	c104954.graph_c0	c109122.graph_c0	c92671.graph_c0		c108800.graph_c0	c102714.graph_c0	c106120.graph_c0	c109657.graph_c0	c105444.graph_c0	c108464.graph_c0	c112407.graph_c0	c108310.graph_c0	c83717.graph_c0	c104760.graph_c0	c106070.graph_c0	c106753.graph_c1	c106452.graph_c0	c127500.graph_c0	c105398.graph_c0	c107300.graph_c0	c104636.graph_c0	c106529.graph_c0	c106782.graph_c0	c105384.graph_c0	c74425.graph_c0	c74425.graph_c0	c104849.graph_c0	c106908.graph_c0	c131370.graph_c0	c103497.graph_c0	c105200.graph_c0		c105285.graph_c0
c109521.graph_c0	c106945.graph_c0	c106139.graph_c0	c108275.graph_c0	c104791.graph_c0	c104761.graph_c0	c106097.graph_c0	c91731.graph_c0	c106245.graph_c0	c106976.graph_c0		c105903.graph_c0	c104403.graph_c0	c105835.graph_c0	c104959.graph_c0	c109177.graph_c0	c92782.graph_c0		c108802.graph_c1	c102731.graph_c0	c106136.graph_c0	c109702.graph_c1	c105445.graph_c0	c108486.graph_c0	c112408.graph_c0	c108350.graph_c0	c83788.graph_c0	c104769.graph_c1	c106073.graph_c0	c106791.graph_c0	c106463.graph_c1	c131370.graph_c0	c105399.graph_c1	c107307.graph_c0	c104643.graph_c0	c106550.graph_c0	c106786.graph_c1	c105389.graph_c0	c7544.graph_c0	c7544.graph_c0	c104858.graph_c0	c106931.graph_c0	c131686.graph_c0	c103498.graph_c0	c105212.graph_c0		c105308.graph_c0
c109543.graph_c0	c106952.graph_c0	c106144.graph_c0	c108276.graph_c0	c104797.graph_c0	c104771.graph_c0	c106099.graph_c0	c91755.graph_c0	c106257.graph_c0	c107039.graph_c1		c105917.graph_c0	c104425.graph_c0	c105837.graph_c0	c105002.graph_c0	c109182.graph_c0	c92846.graph_c0		c108804.graph_c0	c102732.graph_c1	c106149.graph_c0	c109749.graph_c0	c105453.graph_c0	c108517.graph_c0	c112731.graph_c0	c108408.graph_c1	c83973.graph_c0	c104783.graph_c0	c106079.graph_c0	c106797.graph_c0	c106470.graph_c0	c131686.graph_c0	c105406.graph_c0	c107324.graph_c0	c104647.graph_c0	c106583.graph_c0	c106790.graph_c0	c105390.graph_c0	c75917.graph_c0	c75917.graph_c0	c104867.graph_c0	c106933.graph_c0	c133340.graph_c0	c103500.graph_c0	c105226.graph_c0		c105309.graph_c1
c109571.graph_c0	c106956.graph_c0	c106156.graph_c0	c108302.graph_c0	c104803.graph_c1	c104772.graph_c0	c106105.graph_c0	c91850.graph_c0	c106263.graph_c0	c107043.graph_c1		c105939.graph_c0	c104438.graph_c0	c10584.graph_c0	c105008.graph_c0	c109210.graph_c0	c92999.graph_c0		c108815.graph_c0	c102765.graph_c0	c106152.graph_c0	c109773.graph_c0	c105457.graph_c0	c108561.graph_c0	c113003.graph_c0	c108410.graph_c0	c84002.graph_c0	c104800.graph_c0	c106083.graph_c1	c106798.graph_c0	c106507.graph_c0	c133340.graph_c0	c105442.graph_c0	c107326.graph_c0	c104663.graph_c1	c106588.graph_c0	c106802.graph_c0	c105402.graph_c0	c76727.graph_c1	c76727.graph_c1	c104871.graph_c0	c106939.graph_c0	c1373.graph_c0	c103533.graph_c0	c105237.graph_c0		c105324.graph_c1
c109575.graph_c0	c106977.graph_c0	c106167.graph_c0	c108432.graph_c0	c104814.graph_c0	c104782.graph_c0	c106107.graph_c0	c92037.graph_c0	c106279.graph_c0	c107068.graph_c1		c105978.graph_c0	c104439.graph_c1	c105840.graph_c0	c105014.graph_c0	c109238.graph_c0	c93020.graph_c0		c108822.graph_c0	c102766.graph_c0	c106159.graph_c0	c109779.graph_c0	c105461.graph_c0	c108605.graph_c0	c113127.graph_c0	c108422.graph_c0	c84006.graph_c0	c104865.graph_c2	c106109.graph_c0	c106870.graph_c0	c106513.graph_c0	c1373.graph_c0	c105469.graph_c0	c107338.graph_c0	c104684.graph_c1	c106617.graph_c1	c106811.graph_c0	c105406.graph_c0	c76779.graph_c0	c76779.graph_c0	c104899.graph_c0	c106951.graph_c0	c17533.graph_c0	c103553.graph_c0	c105270.graph_c0		c105336.graph_c0
c109603.graph_c0	c106985.graph_c0	c106173.graph_c0	c108438.graph_c0	c104828.graph_c0	c104793.graph_c0	c106125.graph_c0	c92109.graph_c0	c106298.graph_c0	c107084.graph_c0		c105980.graph_c0	c104457.graph_c0	c105861.graph_c0	c105015.graph_c0	c109240.graph_c0	c93294.graph_c0		c108831.graph_c0	c102784.graph_c0	c106160.graph_c0	c109795.graph_c0	c105464.graph_c0	c108646.graph_c0	c113254.graph_c0	c108437.graph_c0	c84256.graph_c0	c104885.graph_c0	c106135.graph_c0	c106908.graph_c0	c106527.graph_c0	c17533.graph_c0	c105471.graph_c0	c107349.graph_c0	c104729.graph_c0	c106634.graph_c1	c106820.graph_c0	c105411.graph_c0	c76812.graph_c0	c76812.graph_c0	c104916.graph_c0	c106971.graph_c0	c19884.graph_c0	c103555.graph_c0	c105280.graph_c0		c105346.graph_c1
c109616.graph_c0	c107018.graph_c0	c106193.graph_c0	c108474.graph_c0	c104832.graph_c0	c104797.graph_c0	c106141.graph_c0	c92455.graph_c0	c106303.graph_c0	c107093.graph_c0		c105988.graph_c0	c104477.graph_c0	c105906.graph_c0	c105021.graph_c0	c109248.graph_c0	c93314.graph_c0		c108842.graph_c1	c102790.graph_c0	c106173.graph_c0	c109797.graph_c0	c105467.graph_c0	c108662.graph_c0	c113481.graph_c0	c108483.graph_c0	c84701.graph_c0	c104889.graph_c0	c106155.graph_c0	c106911.graph_c0	c106528.graph_c0	c19884.graph_c0	c105474.graph_c0	c107363.graph_c0	c104731.graph_c0	c106658.graph_c0	c106837.graph_c0	c105414.graph_c0	c76864.graph_c0	c76864.graph_c0	c104933.graph_c0	c106976.graph_c0	c22211.graph_c0	c103558.graph_c0	c105293.graph_c0		c105349.graph_c0
c109641.graph_c0	c107040.graph_c0	c106204.graph_c0	c108476.graph_c0	c104844.graph_c0	c104812.graph_c0	c106150.graph_c1	c93039.graph_c0	c106345.graph_c0	c107116.graph_c0		c105991.graph_c2	c104489.graph_c0	c105911.graph_c0	c105023.graph_c0	c109251.graph_c0	c93489.graph_c0		c108844.graph_c0	c102793.graph_c0	c106206.graph_c0	c109811.graph_c0	c105485.graph_c0	c108679.graph_c0	c113549.graph_c0	c108490.graph_c1	c84904.graph_c0	c104899.graph_c0	c106200.graph_c0	c107002.graph_c0	c106534.graph_c0	c22211.graph_c0	c105481.graph_c0	c107421.graph_c0	c104736.graph_c0	c106666.graph_c0	c106873.graph_c0	c105418.graph_c1	c77081.graph_c1	c77081.graph_c1	c104940.graph_c0	c106985.graph_c0	c23218.graph_c0	c103559.graph_c0	c105311.graph_c0		c105358.graph_c0
c109664.graph_c0	c107052.graph_c0	c106205.graph_c0	c108482.graph_c0	c104857.graph_c0	c104838.graph_c0	c106163.graph_c0	c93133.graph_c0	c106356.graph_c0	c107148.graph_c0		c105992.graph_c0	c104505.graph_c0	c105915.graph_c0	c105054.graph_c0	c109298.graph_c0	c93507.graph_c0		c108851.graph_c0	c102799.graph_c0	c106244.graph_c0	c109830.graph_c0	c105488.graph_c0	c108730.graph_c0	c113944.graph_c0	c108525.graph_c0	c85033.graph_c0	c104900.graph_c0	c106205.graph_c0	c107044.graph_c0	c106539.graph_c0	c23218.graph_c0	c105494.graph_c0	c107426.graph_c0	c104748.graph_c0	c106701.graph_c0	c106879.graph_c0	c105420.graph_c0	c77194.graph_c0	c77194.graph_c0	c104950.graph_c0	c107005.graph_c0	c2371.graph_c0	c103573.graph_c0	c105317.graph_c0		c105387.graph_c1
c109688.graph_c0	c107090.graph_c0	c106281.graph_c0	c108488.graph_c0	c104862.graph_c0	c104840.graph_c0	c106198.graph_c0	c93279.graph_c0	c106382.graph_c0	c107198.graph_c0		c105993.graph_c0	c104519.graph_c0	c105922.graph_c0	c105081.graph_c0	c109412.graph_c0	c93572.graph_c0		c108859.graph_c0	c102801.graph_c0	c106284.graph_c0	c109841.graph_c0	c105518.graph_c0	c108739.graph_c0	c114103.graph_c0	c108532.graph_c0	c85104.graph_c0	c104906.graph_c3	c106220.graph_c0	c107076.graph_c0	c106543.graph_c0	c2371.graph_c0	c105501.graph_c0	c107438.graph_c0	c104757.graph_c0	c106713.graph_c0	c106885.graph_c0	c105423.graph_c0	c7748.graph_c0	c7748.graph_c0	c104963.graph_c0	c107011.graph_c0	c24386.graph_c1	c103582.graph_c0	c105359.graph_c0		c105391.graph_c0
c109716.graph_c0	c107104.graph_c0	c106285.graph_c1	c108516.graph_c1	c104863.graph_c0	c104851.graph_c0	c106207.graph_c0	c93462.graph_c0	c106385.graph_c0	c107202.graph_c0		c106018.graph_c0	c104521.graph_c0	c105953.graph_c0	c105102.graph_c0	c109414.graph_c0	c93619.graph_c0		c108870.graph_c0	c102824.graph_c0	c106291.graph_c2	c109868.graph_c0	c105537.graph_c0	c108743.graph_c0	c114194.graph_c0	c108543.graph_c0	c85319.graph_c0	c104907.graph_c0	c106229.graph_c1	c107078.graph_c0	c106551.graph_c1	c24386.graph_c1	c105523.graph_c0	c107454.graph_c1	c104780.graph_c0	c106719.graph_c0	c106898.graph_c0	c105424.graph_c0	c78330.graph_c0	c78330.graph_c0	c104978.graph_c0	c107017.graph_c0	c25748.graph_c0	c103597.graph_c0	c105378.graph_c0		c105399.graph_c1
c109735.graph_c0	c107105.graph_c0	c106308.graph_c0	c108518.graph_c0	c104878.graph_c0	c104861.graph_c0	c106244.graph_c1	c93661.graph_c0	c106421.graph_c0	c107205.graph_c0		c106021.graph_c0	c104526.graph_c0	c105969.graph_c0	c105106.graph_c0	c109417.graph_c0	c93687.graph_c0		c108878.graph_c0	c102839.graph_c0	c106297.graph_c0	c109876.graph_c0	c105562.graph_c0	c108756.graph_c0	c114736.graph_c0	c108544.graph_c0	c85545.graph_c0	c104912.graph_c1	c106240.graph_c0	c107087.graph_c0	c106563.graph_c1	c25748.graph_c0	c105526.graph_c1	c107486.graph_c0	c104788.graph_c0	c106737.graph_c0	c106903.graph_c0	c105427.graph_c0	c79232.graph_c0	c79232.graph_c0	c104995.graph_c0	c107068.graph_c0	c26886.graph_c0	c103619.graph_c0	c105392.graph_c0		c105401.graph_c1
c109746.graph_c0	c107107.graph_c0	c106321.graph_c0	c108528.graph_c0	c104901.graph_c4	c104872.graph_c1	c106260.graph_c0	c93993.graph_c0	c106435.graph_c0	c107213.graph_c0		c106039.graph_c0	c104530.graph_c0	c105991.graph_c2	c105109.graph_c2	c109423.graph_c0	c93835.graph_c1		c108892.graph_c0	c102845.graph_c1	c106311.graph_c0	c109881.graph_c0	c105594.graph_c0	c108782.graph_c0	c115098.graph_c0	c108557.graph_c2	c85715.graph_c0	c104932.graph_c0	c106242.graph_c0	c107088.graph_c0	c106567.graph_c0	c26886.graph_c0	c105527.graph_c0	c107516.graph_c1	c104800.graph_c0	c106752.graph_c0	c106906.graph_c0	c105451.graph_c0	c79373.graph_c1	c79373.graph_c1	c104999.graph_c0	c107074.graph_c0	c27578.graph_c0	c103643.graph_c0	c105394.graph_c0		c105418.graph_c1
c109759.graph_c0	c107122.graph_c0	c106339.graph_c0	c108530.graph_c0	c104914.graph_c0	c104885.graph_c0	c106280.graph_c0	c94118.graph_c0	c106451.graph_c0	c107239.graph_c1		c106046.graph_c0	c104531.graph_c0	c106006.graph_c0	c105112.graph_c0	c109428.graph_c0	c93905.graph_c0		c108946.graph_c0	c102851.graph_c0	c106335.graph_c0	c109897.graph_c1	c105620.graph_c0	c108805.graph_c0	c115194.graph_c0	c108558.graph_c0	c85755.graph_c0	c104937.graph_c0	c106327.graph_c0	c107098.graph_c0	c106599.graph_c0	c27578.graph_c0	c105531.graph_c0	c107526.graph_c1	c104806.graph_c0	c106770.graph_c0	c106919.graph_c0	c105469.graph_c1	c80554.graph_c0	c80554.graph_c0	c105002.graph_c0	c107081.graph_c0	c28243.graph_c0	c103670.graph_c1	c105395.graph_c0		c105425.graph_c0
c109764.graph_c0	c107142.graph_c0	c106356.graph_c0	c108582.graph_c0	c104921.graph_c0	c104912.graph_c2	c106314.graph_c0	c94253.graph_c0	c106452.graph_c0	c107254.graph_c0		c106056.graph_c0	c104534.graph_c0	c106071.graph_c0	c105155.graph_c1	c109430.graph_c1	c93995.graph_c0		c108971.graph_c0	c102852.graph_c0	c106345.graph_c0	c109930.graph_c0	c105625.graph_c0	c108820.graph_c0	c115240.graph_c0	c108578.graph_c0	c86118.graph_c0	c104953.graph_c0	c106340.graph_c0	c107107.graph_c0	c106611.graph_c0	c28243.graph_c0	c105537.graph_c0	c107552.graph_c0	c104828.graph_c0	c106792.graph_c0	c106934.graph_c0	c105485.graph_c0	c81732.graph_c0	c81732.graph_c0	c105045.graph_c0	c107091.graph_c0	c28628.graph_c0	c103673.graph_c0	c105406.graph_c0		c105461.graph_c0
c109773.graph_c0	c107159.graph_c0	c106357.graph_c0	c108625.graph_c0	c104925.graph_c0	c104922.graph_c0	c106316.graph_c0	c94588.graph_c0	c106456.graph_c0	c107258.graph_c0		c106071.graph_c0	c104553.graph_c0	c106098.graph_c0	c105170.graph_c0	c109449.graph_c0	c94110.graph_c0		c109008.graph_c0	c102870.graph_c1	c106349.graph_c0	c109941.graph_c0	c105639.graph_c0	c108829.graph_c0	c115454.graph_c0	c108593.graph_c0	c86134.graph_c0	c104954.graph_c0	c106359.graph_c0	c107155.graph_c0	c106616.graph_c0	c28628.graph_c0	c105562.graph_c0	c107553.graph_c0	c104829.graph_c0	c106857.graph_c0	c106943.graph_c0	c105486.graph_c0	c81868.graph_c0	c81868.graph_c0	c105056.graph_c0	c107103.graph_c0	c29270.graph_c0	c103686.graph_c0	c105409.graph_c0		c105492.graph_c1
c109779.graph_c0	c107161.graph_c0	c106376.graph_c0	c108626.graph_c0	c104936.graph_c0	c104937.graph_c0	c106358.graph_c0	c94854.graph_c0	c106459.graph_c0	c107304.graph_c1		c106082.graph_c0	c104589.graph_c0	c106119.graph_c0	c105186.graph_c0	c109452.graph_c0	c94152.graph_c0		c109012.graph_c0	c102878.graph_c0	c106350.graph_c0	c109942.graph_c0	c105690.graph_c0	c108841.graph_c0	c115629.graph_c0	c108596.graph_c3	c86282.graph_c0	c104970.graph_c0	c106363.graph_c0	c107172.graph_c0	c106622.graph_c0	c29270.graph_c0	c105589.graph_c0	c107558.graph_c0	c104836.graph_c2	c106886.graph_c1	c106945.graph_c0	c105495.graph_c0	c82408.graph_c0	c82408.graph_c0	c105073.graph_c1	c107141.graph_c2	c30118.graph_c0	c103697.graph_c1	c105429.graph_c0		c105518.graph_c0
c109808.graph_c0	c107202.graph_c0	c106389.graph_c0	c108630.graph_c0	c104947.graph_c0	c104952.graph_c0	c106387.graph_c0	c95235.graph_c1	c106461.graph_c0	c107342.graph_c0		c106094.graph_c0	c104611.graph_c1	c106145.graph_c0	c105196.graph_c0	c109458.graph_c0	c94276.graph_c1		c109019.graph_c1	c102880.graph_c0	c106356.graph_c0	c109954.graph_c0	c105714.graph_c0	c108881.graph_c0	c115740.graph_c0	c108623.graph_c0	c86469.graph_c0	c104982.graph_c0	c106384.graph_c0	c107219.graph_c0	c106664.graph_c2	c30118.graph_c0	c105620.graph_c0	c107583.graph_c0	c104840.graph_c0	c106919.graph_c0	c106948.graph_c0	c105509.graph_c0	c82665.graph_c0	c82665.graph_c0	c105077.graph_c0	c107155.graph_c0	c30201.graph_c0	c103714.graph_c0	c105451.graph_c0		c105523.graph_c0
c109811.graph_c0	c107204.graph_c0	c106432.graph_c0	c108652.graph_c0	c104958.graph_c1	c104955.graph_c0	c106388.graph_c0	c95535.graph_c0	c106486.graph_c0	c107392.graph_c4		c106095.graph_c0	c104626.graph_c0	c106154.graph_c0	c105211.graph_c0	c109466.graph_c1	c94393.graph_c0		c109072.graph_c0	c102899.graph_c0	c106393.graph_c0	c109978.graph_c0	c105718.graph_c1	c108888.graph_c0	c115779.graph_c0	c108627.graph_c0	c86743.graph_c0	c105001.graph_c0	c106412.graph_c0	c107268.graph_c0	c106671.graph_c0	c30201.graph_c0	c105647.graph_c0	c107607.graph_c0	c104845.graph_c0	c106932.graph_c0	c106958.graph_c0	c105514.graph_c0	c83248.graph_c0	c83248.graph_c0	c105081.graph_c0	c107185.graph_c0	c30605.graph_c0	c103727.graph_c0	c105487.graph_c0		c105556.graph_c0
c109812.graph_c0	c107260.graph_c0	c106451.graph_c0	c108687.graph_c0	c104965.graph_c0	c104979.graph_c0	c106390.graph_c0	c95559.graph_c0	c106487.graph_c0	c107418.graph_c0		c106112.graph_c0	c104636.graph_c0	c106162.graph_c0	c105215.graph_c0	c109470.graph_c0	c94735.graph_c0		c109085.graph_c0	c102907.graph_c0	c106398.graph_c0	c109979.graph_c0	c105726.graph_c0	c108908.graph_c0	c115825.graph_c0	c108653.graph_c0	c86756.graph_c0	c105016.graph_c0	c106453.graph_c1	c107324.graph_c0	c106675.graph_c0	c30605.graph_c0	c105670.graph_c0	c107636.graph_c0	c104855.graph_c0	c106947.graph_c0	c106963.graph_c0	c105523.graph_c0	c83419.graph_c0	c83419.graph_c0	c105085.graph_c0	c107190.graph_c0	c31205.graph_c0	c103730.graph_c0	c105519.graph_c0		c105572.graph_c0
c109816.graph_c0	c107265.graph_c2	c106490.graph_c0	c108697.graph_c0	c104975.graph_c0	c104983.graph_c1	c106413.graph_c0	c95630.graph_c0	c106490.graph_c0	c107423.graph_c0		c106154.graph_c0	c104658.graph_c0	c106189.graph_c0	c105221.graph_c0	c109489.graph_c0	c94813.graph_c0		c109087.graph_c0	c102924.graph_c0	c106425.graph_c0	c109991.graph_c1	c105729.graph_c0	c108922.graph_c0	c116058.graph_c0	c108655.graph_c0	c87202.graph_c0	c105024.graph_c0	c106469.graph_c0	c107341.graph_c0	c106690.graph_c0	c31205.graph_c0	c105674.graph_c0	c107642.graph_c0	c104858.graph_c0	c106964.graph_c0	c106966.graph_c0	c105524.graph_c0	c83671.graph_c0	c83671.graph_c0	c105086.graph_c0	c107194.graph_c0	c31567.graph_c0	c103773.graph_c0	c105554.graph_c0		c105575.graph_c0
c109824.graph_c0	c107268.graph_c0	c106507.graph_c0	c108713.graph_c0	c104985.graph_c0	c104998.graph_c1	c106415.graph_c1	c95786.graph_c0	c106491.graph_c0	c107440.graph_c0		c106158.graph_c0	c104664.graph_c0	c106198.graph_c0	c105222.graph_c0	c109497.graph_c0	c95691.graph_c0		c109115.graph_c0	c102930.graph_c0	c106431.graph_c0	c110014.graph_c0	c105732.graph_c0	c108932.graph_c1	c116459.graph_c0	c108670.graph_c0	c87339.graph_c0	c105030.graph_c0	c106490.graph_c0	c107361.graph_c0	c106694.graph_c0	c31567.graph_c0	c105686.graph_c0	c107645.graph_c0	c104868.graph_c0	c106974.graph_c1	c106970.graph_c0	c105536.graph_c0	c84262.graph_c0	c84262.graph_c0	c105087.graph_c0	c107204.graph_c0	c32505.graph_c0	c103779.graph_c0	c105589.graph_c0		c105606.graph_c0
c109838.graph_c1	c107275.graph_c0	c106529.graph_c0	c108716.graph_c0	c105015.graph_c0	c105008.graph_c0	c106417.graph_c0	c95816.graph_c0	c106557.graph_c0	c107449.graph_c0		c106174.graph_c0	c104727.graph_c0	c106214.graph_c0	c105252.graph_c0	c109513.graph_c0	c95720.graph_c0		c109143.graph_c0	c102933.graph_c1	c106469.graph_c0	c110022.graph_c0	c105752.graph_c0	c108936.graph_c0	c116889.graph_c0	c108675.graph_c0	c87386.graph_c0	c105041.graph_c0	c106493.graph_c0	c107376.graph_c0	c106706.graph_c0	c32505.graph_c0	c105706.graph_c0	c107659.graph_c1	c104877.graph_c1	c107000.graph_c0	c106988.graph_c0	c105551.graph_c0	c84517.graph_c0	c84517.graph_c0	c105089.graph_c0	c107218.graph_c0	c33536.graph_c0	c103787.graph_c0	c105622.graph_c0		c105619.graph_c0
c109840.graph_c0	c107307.graph_c0	c106533.graph_c0	c108755.graph_c0	c105026.graph_c0	c105012.graph_c0	c106429.graph_c0	c95861.graph_c0	c106563.graph_c1	c107468.graph_c0		c106176.graph_c0	c104781.graph_c0	c106215.graph_c0	c105271.graph_c0	c109529.graph_c0	c95844.graph_c0		c109153.graph_c0	c102937.graph_c0	c106484.graph_c0	c110034.graph_c0	c105754.graph_c1	c108941.graph_c0	c117410.graph_c0	c108687.graph_c0	c87561.graph_c0	c105046.graph_c0	c106498.graph_c0	c107393.graph_c1	c106733.graph_c0	c33536.graph_c0	c105710.graph_c0	c107668.graph_c0	c104883.graph_c0	c107045.graph_c0	c107000.graph_c0	c105590.graph_c0	c84728.graph_c1	c84728.graph_c1	c105099.graph_c0	c107257.graph_c1	c33641.graph_c0	c103802.graph_c0	c105624.graph_c0		c105624.graph_c0
c109845.graph_c0	c107339.graph_c0	c106589.graph_c0	c108775.graph_c0	c105048.graph_c0	c105025.graph_c0	c106435.graph_c0	c96012.graph_c0	c106575.graph_c0	c107472.graph_c0		c106198.graph_c0	c104782.graph_c0	c106247.graph_c0	c105282.graph_c0	c109543.graph_c0	c95861.graph_c0		c109185.graph_c0	c102941.graph_c0	c106511.graph_c0	c110037.graph_c0	c105765.graph_c0	c108962.graph_c0	c117538.graph_c0	c108688.graph_c0	c87656.graph_c0	c105064.graph_c0	c106521.graph_c0	c107398.graph_c0	c106735.graph_c0	c33641.graph_c0	c105740.graph_c0	c107673.graph_c0	c104891.graph_c0	c107048.graph_c0	c107002.graph_c0	c105630.graph_c0	c84988.graph_c0	c84988.graph_c0	c105126.graph_c1	c107264.graph_c0	c34445.graph_c0	c103806.graph_c0	c105626.graph_c0		c105632.graph_c0
c109865.graph_c0	c107340.graph_c0	c106598.graph_c0	c108777.graph_c0	c105078.graph_c0	c105032.graph_c0	c106446.graph_c0	c96018.graph_c0	c106589.graph_c0	c107478.graph_c0		c106209.graph_c0	c104783.graph_c0	c106264.graph_c1	c105286.graph_c0	c109548.graph_c0	c96034.graph_c0		c109216.graph_c0	c102954.graph_c0	c106526.graph_c0	c110047.graph_c0	c105776.graph_c0	c109003.graph_c0	c117618.graph_c0	c108747.graph_c0	c88187.graph_c0	c105109.graph_c2	c106529.graph_c0	c107406.graph_c0	c106740.graph_c1	c34445.graph_c0	c105746.graph_c0	c107697.graph_c0	c104897.graph_c0	c107053.graph_c0	c107024.graph_c0	c105642.graph_c0	c85106.graph_c0	c85106.graph_c0	c105131.graph_c0	c107294.graph_c1	c37591.graph_c0	c103818.graph_c0	c105655.graph_c0		c105646.graph_c0
c109870.graph_c1	c107359.graph_c0	c106604.graph_c0	c108778.graph_c0	c105087.graph_c0	c105042.graph_c0	c106468.graph_c0	c96053.graph_c0	c106595.graph_c0	c107479.graph_c0		c106215.graph_c0	c104791.graph_c0	c106265.graph_c0	c105297.graph_c0	c109556.graph_c0	c96118.graph_c0		c109218.graph_c0	c102968.graph_c0	c106542.graph_c0	c110057.graph_c0	c105777.graph_c0	c109065.graph_c0	c118101.graph_c0	c108748.graph_c0	c88314.graph_c0	c105123.graph_c0	c106533.graph_c0	c107418.graph_c0	c106749.graph_c0	c37591.graph_c0	c105762.graph_c0	c107698.graph_c0	c104910.graph_c1	c107060.graph_c0	c107037.graph_c0	c105665.graph_c0	c85202.graph_c0	c85202.graph_c0	c105138.graph_c0	c107304.graph_c1	c39223.graph_c0	c103819.graph_c0	c105663.graph_c0		c105663.graph_c1
c109888.graph_c0	c107368.graph_c0	c106606.graph_c0	c108813.graph_c0	c105105.graph_c0	c105064.graph_c0	c106498.graph_c0	c96062.graph_c0	c106601.graph_c0	c107486.graph_c0		c106241.graph_c0	c104793.graph_c0	c106273.graph_c0	c105311.graph_c0	c109558.graph_c1	c96212.graph_c0		c109237.graph_c0	c102971.graph_c1	c106543.graph_c0	c110065.graph_c0	c105793.graph_c0	c109096.graph_c0	c118122.graph_c0	c108756.graph_c0	c88495.graph_c0	c105131.graph_c0	c106540.graph_c1	c107428.graph_c0	c106774.graph_c0	c39223.graph_c0	c105778.graph_c0	c107722.graph_c0	c104922.graph_c0	c107078.graph_c0	c107049.graph_c0	c105694.graph_c0	c85228.graph_c0	c85228.graph_c0	c105150.graph_c0	c107306.graph_c0	c40008.graph_c0	c103839.graph_c0	c105695.graph_c0		c105665.graph_c0
c109892.graph_c0	c107369.graph_c1	c106621.graph_c0	c108859.graph_c0	c105146.graph_c0	c105080.graph_c0	c106526.graph_c0	c96075.graph_c1	c106634.graph_c1	c107496.graph_c0		c106255.graph_c0	c104809.graph_c0	c106277.graph_c0	c105319.graph_c0	c109576.graph_c0	c96279.graph_c0		c109245.graph_c0	c102981.graph_c0	c106554.graph_c0	c110068.graph_c0	c105799.graph_c0	c109117.graph_c0	c118324.graph_c0	c108761.graph_c0	c88568.graph_c0	c105145.graph_c0	c106570.graph_c0	c107441.graph_c0	c106798.graph_c0	c40008.graph_c0	c105780.graph_c0	c107725.graph_c1	c104932.graph_c0	c107122.graph_c0	c107098.graph_c0	c105695.graph_c0	c86252.graph_c0	c86252.graph_c0	c105175.graph_c0	c107307.graph_c0	c40701.graph_c0	c103848.graph_c0	c105743.graph_c0		c105690.graph_c0
c109897.graph_c0	c107382.graph_c1	c106628.graph_c1	c108870.graph_c0	c105155.graph_c1	c105112.graph_c0	c106551.graph_c1	c96218.graph_c0	c106648.graph_c0	c107508.graph_c0		c106263.graph_c0	c104823.graph_c0	c106298.graph_c0	c105332.graph_c0	c109583.graph_c0	c96374.graph_c0		c109263.graph_c0	c102989.graph_c0	c106557.graph_c0	c110074.graph_c0	c105833.graph_c0	c109125.graph_c0	c118624.graph_c0	c108773.graph_c1	c88666.graph_c2	c105146.graph_c0	c106575.graph_c0	c107446.graph_c1	c106840.graph_c0	c40701.graph_c0	c105797.graph_c0	c107731.graph_c0	c104933.graph_c0	c107130.graph_c0	c107102.graph_c1	c105718.graph_c1	c86256.graph_c0	c86256.graph_c0	c105187.graph_c0	c107310.graph_c0	c40970.graph_c0	c103866.graph_c0	c105745.graph_c0		c105705.graph_c0
c109898.graph_c0	c107390.graph_c0	c106635.graph_c0	c108885.graph_c0	c105171.graph_c0	c105142.graph_c0	c106596.graph_c0	c96248.graph_c0	c106657.graph_c0	c107536.graph_c0		c106265.graph_c0	c104824.graph_c0	c106311.graph_c0	c105345.graph_c0	c109597.graph_c0	c96476.graph_c0		c109265.graph_c0	c102990.graph_c0	c106574.graph_c0	c110095.graph_c0	c105836.graph_c0	c109161.graph_c0	c118632.graph_c0	c108808.graph_c0	c89001.graph_c0	c105155.graph_c0	c106599.graph_c0	c107448.graph_c0	c106850.graph_c1	c40970.graph_c0	c105806.graph_c0	c107751.graph_c0	c104957.graph_c1	c107172.graph_c0	c107120.graph_c0	c105725.graph_c0	c86430.graph_c0	c86430.graph_c0	c105195.graph_c0	c107313.graph_c0	c41809.graph_c0	c103881.graph_c0	c105752.graph_c0		c105738.graph_c0
c109913.graph_c0	c107399.graph_c0	c106666.graph_c0	c108900.graph_c0	c105173.graph_c0	c105145.graph_c0	c106598.graph_c0	c96269.graph_c0	c106705.graph_c0	c107552.graph_c0		c106279.graph_c0	c104849.graph_c0	c106340.graph_c0	c105358.graph_c0	c109605.graph_c0	c96932.graph_c0		c109268.graph_c0	c102991.graph_c0	c106577.graph_c0	c110105.graph_c0	c105859.graph_c0	c109174.graph_c0	c118911.graph_c0	c108816.graph_c0	c89108.graph_c0	c105159.graph_c0	c106606.graph_c0	c107454.graph_c1	c106875.graph_c0	c41809.graph_c0	c105819.graph_c0	c107778.graph_c1	c104966.graph_c0	c107186.graph_c0	c107138.graph_c0	c105728.graph_c0	c86456.graph_c0	c86456.graph_c0	c105206.graph_c0	c107351.graph_c0	c43129.graph_c1	c103889.graph_c0	c105755.graph_c0		c105748.graph_c0
c109923.graph_c1	c107408.graph_c0	c106671.graph_c0	c108913.graph_c0	c105189.graph_c0	c105174.graph_c0	c106604.graph_c0	c96762.graph_c0	c106708.graph_c0	c107565.graph_c0		c106294.graph_c1	c104855.graph_c0	c106342.graph_c0	c105359.graph_c0	c109628.graph_c0	c97200.graph_c0		c109284.graph_c0	c102996.graph_c0	c106591.graph_c0	c110108.graph_c0	c105860.graph_c0	c109190.graph_c0	c119289.graph_c0	c108820.graph_c0	c89309.graph_c0	c105165.graph_c0	c106613.graph_c0	c107473.graph_c0	c106878.graph_c0	c43129.graph_c1	c105821.graph_c0	c107833.graph_c0	c105025.graph_c0	c107190.graph_c0	c107154.graph_c0	c105729.graph_c0	c86470.graph_c0	c86470.graph_c0	c105273.graph_c0	c107385.graph_c0	c445.graph_c1	c103899.graph_c0	c105795.graph_c0		c105753.graph_c1
c109928.graph_c0	c107417.graph_c0	c106675.graph_c0	c108923.graph_c0	c105224.graph_c0	c105180.graph_c0	c106638.graph_c0	c96869.graph_c0	c106719.graph_c0	c107568.graph_c0		c106349.graph_c0	c104871.graph_c0	c106345.graph_c0	c105377.graph_c0	c109663.graph_c0	c97390.graph_c0		c109293.graph_c0	c103001.graph_c2	c106635.graph_c0	c110109.graph_c0	c105864.graph_c0	c109191.graph_c0	c119438.graph_c0	c108841.graph_c0	c89831.graph_c0	c105170.graph_c0	c106616.graph_c0	c107483.graph_c0	c106895.graph_c0	c445.graph_c1	c105826.graph_c0	c107834.graph_c0	c105027.graph_c0	c107239.graph_c2	c107159.graph_c0	c105730.graph_c0	c86730.graph_c0	c86730.graph_c0	c105285.graph_c0	c107386.graph_c0	c45318.graph_c0	c103906.graph_c0	c105799.graph_c0		c105760.graph_c0
c109942.graph_c0	c107427.graph_c0	c106685.graph_c1	c108972.graph_c0	c105226.graph_c0	c105215.graph_c0	c106648.graph_c0	c97034.graph_c0	c106735.graph_c0	c107585.graph_c0		c106353.graph_c0	c104927.graph_c0	c106364.graph_c0	c105384.graph_c0	c109664.graph_c0	c97550.graph_c0		c109294.graph_c0	c103002.graph_c0	c106675.graph_c0	c110463.graph_c0	c105875.graph_c0	c109196.graph_c0	c119554.graph_c0	c108844.graph_c0	c89920.graph_c0	c105184.graph_c0	c106617.graph_c1	c107488.graph_c0	c106910.graph_c0	c45318.graph_c0	c105827.graph_c0	c107841.graph_c0	c105056.graph_c0	c107319.graph_c0	c107163.graph_c0	c105740.graph_c0	c86987.graph_c0	c86987.graph_c0	c105291.graph_c0	c107398.graph_c0	c52521.graph_c0	c103914.graph_c0	c105812.graph_c0		c105780.graph_c0
c109948.graph_c0	c107454.graph_c0	c106693.graph_c0	c108978.graph_c0	c105243.graph_c0	c105250.graph_c0	c106651.graph_c0	c97053.graph_c0	c106749.graph_c0	c107614.graph_c0		c106401.graph_c0	c104952.graph_c0	c106372.graph_c0	c105393.graph_c0	c109688.graph_c0	c97591.graph_c0		c109342.graph_c0	c103022.graph_c0	c106701.graph_c0	c110891.graph_c0	c105884.graph_c0	c109210.graph_c0	c120253.graph_c0	c108859.graph_c0	c89947.graph_c0	c105214.graph_c0	c106621.graph_c0	c107490.graph_c0	c106925.graph_c0	c52521.graph_c0	c105834.graph_c0	c107845.graph_c1	c105072.graph_c0	c107341.graph_c0	c107168.graph_c0	c105760.graph_c0	c87330.graph_c0	c87330.graph_c0	c105300.graph_c0	c107407.graph_c0	c54091.graph_c0	c103917.graph_c0	c105822.graph_c0		c105798.graph_c1
c109951.graph_c0	c107465.graph_c0	c106718.graph_c0	c108980.graph_c1	c105246.graph_c0	c105252.graph_c0	c106654.graph_c0	c97220.graph_c0	c106766.graph_c0	c107655.graph_c0		c106426.graph_c0	c104982.graph_c0	c106385.graph_c0	c105399.graph_c1	c109705.graph_c0	c97774.graph_c0		c109358.graph_c0	c103030.graph_c0	c106743.graph_c0	c111500.graph_c0	c105893.graph_c0	c109215.graph_c0	c120315.graph_c0	c108878.graph_c0	c89953.graph_c0	c105225.graph_c0	c106637.graph_c0	c107514.graph_c0	c106933.graph_c0	c54091.graph_c0	c105856.graph_c0	c107854.graph_c0	c105078.graph_c0	c107364.graph_c0	c107173.graph_c0	c105765.graph_c0	c87414.graph_c0	c87414.graph_c0	c105323.graph_c0	c107417.graph_c0	c54736.graph_c0	c103919.graph_c0	c105868.graph_c0		c105815.graph_c0
c109955.graph_c0	c107484.graph_c0	c106723.graph_c0	c108982.graph_c0	c105254.graph_c0	c105253.graph_c0	c106668.graph_c0	c97420.graph_c0	c106772.graph_c0	c107665.graph_c0		c106432.graph_c0	c104983.graph_c1	c106392.graph_c0	c105401.graph_c1	c109708.graph_c0	c97881.graph_c0		c109371.graph_c0	c103034.graph_c0	c106757.graph_c0	c111659.graph_c0	c105896.graph_c0	c109220.graph_c0	c120375.graph_c0	c108881.graph_c0	c90417.graph_c0	c105240.graph_c0	c106642.graph_c0	c107533.graph_c0	c106934.graph_c0	c54736.graph_c0	c105863.graph_c0	c107856.graph_c0	c105084.graph_c0	c107366.graph_c1	c107210.graph_c0	c105778.graph_c0	c87691.graph_c0	c87691.graph_c0	c105324.graph_c1	c107429.graph_c0	c55537.graph_c0	c103925.graph_c0	c105928.graph_c0		c105860.graph_c0
c109958.graph_c0	c107496.graph_c0	c106744.graph_c0	c109017.graph_c0	c105256.graph_c0	c105255.graph_c0	c106706.graph_c0	c97587.graph_c1	c106777.graph_c0	c107673.graph_c0		c106443.graph_c0	c104987.graph_c0	c106397.graph_c0	c105402.graph_c0	c109720.graph_c0	c97962.graph_c0		c109376.graph_c0	c103038.graph_c0	c106772.graph_c0	c112089.graph_c0	c105902.graph_c1	c109229.graph_c1	c121115.graph_c0	c108882.graph_c0	c90446.graph_c0	c105244.graph_c0	c106650.graph_c0	c107578.graph_c1	c106981.graph_c0	c55537.graph_c0	c105864.graph_c0	c107859.graph_c0	c105088.graph_c0	c107372.graph_c0	c107218.graph_c0	c105779.graph_c0	c88409.graph_c0	c88409.graph_c0	c105346.graph_c1	c107451.graph_c0	c56016.graph_c0	c103934.graph_c0	c105931.graph_c0		c105900.graph_c0
c109962.graph_c0	c107497.graph_c0	c106753.graph_c1	c109022.graph_c0	c105274.graph_c0	c105277.graph_c0	c106736.graph_c1	c97721.graph_c0	c106784.graph_c0	c107677.graph_c0		c106446.graph_c0	c104988.graph_c1	c106407.graph_c0	c105408.graph_c0	c109728.graph_c0	c98482.graph_c0		c109386.graph_c0	c103052.graph_c0	c106801.graph_c0	c1121.graph_c0	c105903.graph_c0	c109253.graph_c0	c121398.graph_c0	c108900.graph_c0	c90474.graph_c0	c105250.graph_c0	c106671.graph_c0	c107599.graph_c0	c106985.graph_c0	c56016.graph_c0	c105870.graph_c0	c107866.graph_c0	c105140.graph_c0	c107395.graph_c0	c107257.graph_c1	c105804.graph_c0	c88510.graph_c0	c88510.graph_c0	c105355.graph_c0	c107470.graph_c0	c56104.graph_c1	c103957.graph_c0	c105940.graph_c0		c105913.graph_c0
c109963.graph_c0	c107549.graph_c0	c106769.graph_c1	c109026.graph_c0	c105300.graph_c0	c105283.graph_c0	c106752.graph_c0	c97723.graph_c0	c106800.graph_c0	c107702.graph_c0		c106448.graph_c0	c104992.graph_c0	c106417.graph_c0	c105434.graph_c0	c109736.graph_c0	c98504.graph_c0		c109423.graph_c0	c103054.graph_c0	c106819.graph_c0	c112139.graph_c0	c105934.graph_c0	c109277.graph_c0	c121466.graph_c0	c108941.graph_c0	c90790.graph_c0	c105264.graph_c0	c106704.graph_c0	c107601.graph_c0	c107035.graph_c1	c56104.graph_c1	c105880.graph_c0	c107868.graph_c0	c105143.graph_c0	c107418.graph_c0	c107258.graph_c0	c105812.graph_c0	c88672.graph_c0	c88672.graph_c0	c105365.graph_c0	c107477.graph_c0	c56160.graph_c0	c103993.graph_c0	c105941.graph_c0		c105922.graph_c0
c109973.graph_c0	c107553.graph_c0	c106772.graph_c1	c109042.graph_c0	c105304.graph_c0	c105285.graph_c0	c106785.graph_c0	c97836.graph_c0	c106808.graph_c0	c107707.graph_c0		c106450.graph_c0	c105012.graph_c0	c106425.graph_c0	c105469.graph_c1	c109744.graph_c0	c98509.graph_c0		c109425.graph_c0	c103062.graph_c0	c106828.graph_c0	c112179.graph_c0	c105979.graph_c1	c109296.graph_c0	c122765.graph_c0	c108946.graph_c0	c90795.graph_c0	c105280.graph_c0	c106718.graph_c0	c107623.graph_c1	c107053.graph_c0	c57443.graph_c0	c105883.graph_c0	c107884.graph_c0	c105150.graph_c1	c107476.graph_c0	c107272.graph_c0	c105824.graph_c0	c89151.graph_c0	c89151.graph_c0	c105365.graph_c1	c107506.graph_c0	c57443.graph_c0	c103996.graph_c0	c105943.graph_c0		c105928.graph_c0
c109980.graph_c0	c107587.graph_c0	c106790.graph_c0	c109083.graph_c0	c105308.graph_c0	c105296.graph_c0	c106792.graph_c0	c97881.graph_c0	c106822.graph_c1	c107732.graph_c0		c106498.graph_c0	c105013.graph_c0	c106427.graph_c0	c105471.graph_c0	c109748.graph_c1	c98548.graph_c0		c109441.graph_c0	c103067.graph_c0	c106833.graph_c0	c112320.graph_c0	c105991.graph_c2	c109297.graph_c1	c122777.graph_c0	c108968.graph_c0	c91076.graph_c0	c105285.graph_c0	c106722.graph_c0	c107668.graph_c0	c107083.graph_c1	c59790.graph_c0	c105896.graph_c0	c107895.graph_c0	c105160.graph_c0	c107484.graph_c0	c107289.graph_c0	c105859.graph_c0	c89205.graph_c0	c89205.graph_c0	c105416.graph_c0	c107517.graph_c0	c59790.graph_c0	c104026.graph_c0	c105945.graph_c0		c105934.graph_c0
c109989.graph_c0	c107618.graph_c0	c106791.graph_c0	c109103.graph_c0	c105314.graph_c0	c105302.graph_c0	c106798.graph_c0	c97937.graph_c0	c106838.graph_c0	c107742.graph_c0		c106505.graph_c0	c105024.graph_c0	c106432.graph_c0	c105519.graph_c0	c109753.graph_c0	c98604.graph_c0		c109485.graph_c0	c103090.graph_c2	c106897.graph_c0	c112497.graph_c0	c106021.graph_c0	c109307.graph_c0	c123010.graph_c0	c109001.graph_c0	c91127.graph_c0	c105291.graph_c0	c106729.graph_c0	c107712.graph_c0	c107085.graph_c0	c62045.graph_c0	c105932.graph_c0	c107903.graph_c0	c105165.graph_c0	c107528.graph_c0	c107306.graph_c0	c105866.graph_c0	c8959.graph_c0	c8959.graph_c0	c105426.graph_c0	c107546.graph_c0	c62045.graph_c0	c104031.graph_c0	c105996.graph_c1		c105946.graph_c0
c109997.graph_c0	c107658.graph_c0	c106826.graph_c0	c109127.graph_c0	c105332.graph_c0	c105305.graph_c1	c106831.graph_c0	c98044.graph_c0	c106841.graph_c0	c107747.graph_c0		c106544.graph_c0	c105031.graph_c1	c106448.graph_c0	c105628.graph_c1	c109775.graph_c0	c98919.graph_c0		c109493.graph_c0	c103116.graph_c0	c106925.graph_c0	c112765.graph_c0	c106034.graph_c0	c109358.graph_c0	c123084.graph_c0	c109013.graph_c0	c91242.graph_c0	c105293.graph_c0	c106805.graph_c0	c107715.graph_c0	c107090.graph_c0	c62964.graph_c0	c105949.graph_c0	c107923.graph_c0	c105187.graph_c0	c107541.graph_c0	c107325.graph_c2	c105873.graph_c1	c90010.graph_c0	c90010.graph_c0	c105437.graph_c0	c107550.graph_c0	c62964.graph_c0	c104037.graph_c0	c105999.graph_c0		c105949.graph_c0
c110000.graph_c0	c107679.graph_c0	c106873.graph_c0	c109132.graph_c0	c105346.graph_c1	c105310.graph_c0	c106853.graph_c0	c98066.graph_c0	c106849.graph_c0	c107748.graph_c0		c106545.graph_c0	c105046.graph_c0	c106460.graph_c0	c105681.graph_c0	c109785.graph_c0	c98986.graph_c0		c109506.graph_c0	c103118.graph_c0	c106952.graph_c0	c112773.graph_c0	c106066.graph_c0	c109368.graph_c0	c123163.graph_c0	c109016.graph_c0	c91473.graph_c0	c105296.graph_c0	c106806.graph_c0	c107724.graph_c0	c107154.graph_c0	c63600.graph_c0	c105950.graph_c0	c107924.graph_c0	c105192.graph_c0	c107542.graph_c0	c107338.graph_c0	c105906.graph_c0	c90063.graph_c0	c90063.graph_c0	c105450.graph_c1	c107551.graph_c0	c63600.graph_c0	c104055.graph_c0	c106016.graph_c0		c105950.graph_c0
c110004.graph_c0	c107697.graph_c0	c106931.graph_c0	c109154.graph_c0	c105412.graph_c1	c105317.graph_c0	c106855.graph_c0	c98101.graph_c0	c106853.graph_c0	c107754.graph_c0		c106564.graph_c0	c105076.graph_c1	c106469.graph_c0	c105690.graph_c0	c109830.graph_c0	c99016.graph_c0		c109556.graph_c0	c103135.graph_c1	c106956.graph_c0	c112859.graph_c0	c106083.graph_c1	c109376.graph_c0	c123179.graph_c0	c109039.graph_c0	c91492.graph_c0	c105299.graph_c0	c106808.graph_c0	c107731.graph_c0	c107156.graph_c0	c63643.graph_c0	c105957.graph_c0	c107976.graph_c0	c105224.graph_c0	c107718.graph_c0	c107394.graph_c0	c105908.graph_c1	c90071.graph_c0	c90071.graph_c0	c105454.graph_c0	c107580.graph_c0	c63643.graph_c0	c104059.graph_c0	c106021.graph_c0		c105957.graph_c0
c110013.graph_c0	c107733.graph_c0	c106956.graph_c0	c109197.graph_c0	c105418.graph_c1	c105341.graph_c0	c106891.graph_c0	c98268.graph_c0	c106855.graph_c0	c107762.graph_c0		c106577.graph_c0	c105086.graph_c0	c106479.graph_c0	c105747.graph_c0	c109834.graph_c0	c99144.graph_c0		c109579.graph_c0	c103137.graph_c0	c106964.graph_c1	c112866.graph_c0	c106101.graph_c0	c109378.graph_c0	c123516.graph_c0	c109072.graph_c0	c91621.graph_c1	c105351.graph_c0	c106829.graph_c0	c107760.graph_c0	c107167.graph_c0	c64422.graph_c0	c106017.graph_c0	c108008.graph_c0	c105253.graph_c0	c107784.graph_c0	c107422.graph_c0	c105913.graph_c0	c90117.graph_c0	c90117.graph_c0	c105461.graph_c0	c107604.graph_c1	c64422.graph_c0	c104068.graph_c1	c106050.graph_c0		c105962.graph_c0
c110017.graph_c0	c107754.graph_c0	c106997.graph_c0	c109216.graph_c0	c105419.graph_c0	c105347.graph_c0	c106897.graph_c0	c98418.graph_c1	c106863.graph_c0	c107770.graph_c0		c106605.graph_c0	c105098.graph_c0	c106530.graph_c0	c105752.graph_c0	c109839.graph_c0	c99286.graph_c0		c109582.graph_c0	c103159.graph_c0	c106970.graph_c0	c113070.graph_c0	c106107.graph_c0	c109384.graph_c0	c123745.graph_c0	c109083.graph_c0	c91813.graph_c0	c105353.graph_c0	c106832.graph_c0	c107799.graph_c0	c107171.graph_c1	c65696.graph_c0	c106022.graph_c0	c108009.graph_c0	c105268.graph_c0	c107791.graph_c0	c107434.graph_c0	c105914.graph_c0	c90222.graph_c0	c90222.graph_c0	c105462.graph_c0	c107609.graph_c0	c65696.graph_c0	c104090.graph_c0	c106056.graph_c0		c105974.graph_c0
c110044.graph_c0	c107757.graph_c0	c107020.graph_c2	c109218.graph_c0	c105423.graph_c0	c105351.graph_c0	c106902.graph_c1	c98457.graph_c1	c106867.graph_c0	c107782.graph_c0		c106625.graph_c0	c105115.graph_c0	c106536.graph_c0	c105754.graph_c0	c109845.graph_c0	c99440.graph_c2		c109594.graph_c0	c103162.graph_c0	c106976.graph_c0	c113375.graph_c0	c106137.graph_c0	c109399.graph_c0	c124072.graph_c0	c109103.graph_c0	c91964.graph_c0	c105375.graph_c0	c106833.graph_c0	c107809.graph_c0	c107221.graph_c0	c65746.graph_c0	c106023.graph_c0	c108034.graph_c0	c105272.graph_c0	c107802.graph_c1	c107438.graph_c0	c105915.graph_c0	c91087.graph_c0	c91087.graph_c0	c105467.graph_c0	c107631.graph_c0	c65746.graph_c0	c104096.graph_c1	c106099.graph_c0		c105992.graph_c0
c110045.graph_c0	c107763.graph_c0	c107046.graph_c0	c109229.graph_c0	c105434.graph_c0	c105362.graph_c0	c106903.graph_c0	c98519.graph_c0	c106873.graph_c0	c107800.graph_c1		c106629.graph_c0	c105138.graph_c0	c106537.graph_c1	c105770.graph_c1	c109849.graph_c0	c99521.graph_c0		c109606.graph_c0	c103164.graph_c0	c106984.graph_c0	c113486.graph_c0	c106151.graph_c0	c109403.graph_c0	c124178.graph_c0	c109122.graph_c0	c91981.graph_c0	c105378.graph_c0	c106844.graph_c0	c107811.graph_c0	c107243.graph_c0	c66779.graph_c0	c106038.graph_c0	c108064.graph_c0	c105279.graph_c0	c107810.graph_c0	c107468.graph_c0	c105939.graph_c0	c91122.graph_c0	c91122.graph_c0	c105478.graph_c0	c107633.graph_c0	c66779.graph_c0	c104124.graph_c0	c106112.graph_c0		c105993.graph_c0
c110066.graph_c0	c107766.graph_c0	c107049.graph_c0	c109249.graph_c0	c105460.graph_c0	c105398.graph_c0	c106906.graph_c0	c98523.graph_c2	c106893.graph_c1	c107819.graph_c0		c106634.graph_c1	c105147.graph_c0	c106582.graph_c0	c105775.graph_c0	c109855.graph_c1	c99526.graph_c0		c109609.graph_c0	c103171.graph_c0	c106995.graph_c0	c113916.graph_c0	c106158.graph_c0	c109406.graph_c0	c124755.graph_c0	c109125.graph_c0	c92068.graph_c0	c105389.graph_c0	c106847.graph_c0	c107815.graph_c0	c107262.graph_c0	c67245.graph_c0	c106042.graph_c1	c108088.graph_c0	c105310.graph_c0	c107812.graph_c0	c107488.graph_c0	c105941.graph_c0	c91261.graph_c0	c91261.graph_c0	c105485.graph_c0	c107639.graph_c1	c67245.graph_c0	c104133.graph_c0	c106139.graph_c0		c106006.graph_c0
c110071.graph_c0	c107811.graph_c0	c107059.graph_c0	c109344.graph_c0	c105486.graph_c0	c105427.graph_c0	c106913.graph_c0	c98539.graph_c0	c106905.graph_c2	c107856.graph_c0		c106677.graph_c0	c105150.graph_c0	c106589.graph_c0	c105776.graph_c0	c109868.graph_c0	c99676.graph_c0		c109612.graph_c0	c103172.graph_c2	c107003.graph_c0	c114186.graph_c0	c106189.graph_c0	c109427.graph_c0	c125631.graph_c0	c109129.graph_c0	c92093.graph_c0	c105398.graph_c0	c106851.graph_c0	c107820.graph_c0	c107270.graph_c1	c6727.graph_c0	c106056.graph_c1	c108089.graph_c0	c105317.graph_c0	c107816.graph_c0	c107514.graph_c0	c105960.graph_c0	c91355.graph_c0	c91355.graph_c0	c105492.graph_c0	c107658.graph_c0	c6727.graph_c0	c104150.graph_c1	c106149.graph_c0		c106022.graph_c1
c110074.graph_c0	c107827.graph_c0	c107102.graph_c1	c109345.graph_c0	c105498.graph_c0	c105433.graph_c0	c106916.graph_c0	c98797.graph_c0	c106923.graph_c0	c107897.graph_c0		c106682.graph_c0	c105161.graph_c0	c106604.graph_c0	c105782.graph_c0	c109874.graph_c0	c99734.graph_c0		c109615.graph_c0	c103208.graph_c0	c107009.graph_c0	c114398.graph_c0	c106192.graph_c0	c109438.graph_c0	c125712.graph_c0	c109132.graph_c0	c92480.graph_c0	c105461.graph_c0	c106859.graph_c0	c107824.graph_c0	c107280.graph_c0	c67724.graph_c0	c106076.graph_c0	c108098.graph_c0	c105347.graph_c0	c107821.graph_c0	c107536.graph_c0	c105979.graph_c1	c91548.graph_c0	c91548.graph_c0	c105504.graph_c0	c107672.graph_c0	c67724.graph_c0	c104167.graph_c0	c106152.graph_c0		c106040.graph_c1
c110086.graph_c0	c107853.graph_c0	c107143.graph_c0	c109362.graph_c0	c105516.graph_c0	c105456.graph_c1	c106918.graph_c0	c98899.graph_c0	c106943.graph_c0	c107908.graph_c0		c106686.graph_c0	c105180.graph_c0	c106631.graph_c0	c105803.graph_c0	c109891.graph_c0	c99854.graph_c0		c109628.graph_c0	c103212.graph_c0	c107017.graph_c0	c114859.graph_c0	c106204.graph_c0	c109441.graph_c0	c125819.graph_c0	c109150.graph_c0	c92548.graph_c0	c105462.graph_c0	c106873.graph_c0	c107832.graph_c1	c107282.graph_c0	c68159.graph_c1	c106087.graph_c0	c108099.graph_c0	c105349.graph_c0	c107823.graph_c0	c107549.graph_c0	c105984.graph_c0	c91730.graph_c0	c91730.graph_c0	c105558.graph_c0	c107732.graph_c0	c68159.graph_c1	c104175.graph_c0	c106181.graph_c0		c106055.graph_c0
c110091.graph_c0	c107854.graph_c0	c107150.graph_c1	c109423.graph_c0	c105518.graph_c0	c105467.graph_c0	c106925.graph_c0	c98933.graph_c1	c106959.graph_c0	c107909.graph_c0		c106691.graph_c0	c105192.graph_c0	c106675.graph_c0	c105829.graph_c0	c109967.graph_c0	c99908.graph_c0		c109657.graph_c0	c103219.graph_c0	c107018.graph_c0	c115993.graph_c0	c106205.graph_c0	c109450.graph_c0	c126570.graph_c0	c109163.graph_c0	c92611.graph_c0	c105463.graph_c0	c106899.graph_c0	c107838.graph_c0	c107335.graph_c0	c68752.graph_c0	c106101.graph_c0	c108125.graph_c0	c105395.graph_c0	c107841.graph_c0	c107588.graph_c0	c105999.graph_c0	c91735.graph_c0	c91735.graph_c0	c105578.graph_c0	c107737.graph_c0	c68752.graph_c0	c104194.graph_c2	c106191.graph_c1		c106056.graph_c0
c110092.graph_c0	c107876.graph_c0	c107152.graph_c0	c109427.graph_c0	c105519.graph_c0	c105473.graph_c0	c106930.graph_c0	c98986.graph_c0	c106972.graph_c0	c107915.graph_c0		c106697.graph_c0	c105238.graph_c0	c106682.graph_c0	c105844.graph_c0	c109980.graph_c0	c99934.graph_c0		c109684.graph_c0	c103228.graph_c0	c107029.graph_c1	c117845.graph_c0	c106216.graph_c1	c109461.graph_c1	c126808.graph_c0	c109183.graph_c0	c92764.graph_c0	c105479.graph_c0	c106956.graph_c0	c107885.graph_c0	c107336.graph_c0	c69222.graph_c0	c106102.graph_c0	c108140.graph_c0	c105411.graph_c0	c107843.graph_c0	c107606.graph_c0	c106020.graph_c0	c91769.graph_c0	c91769.graph_c0	c105587.graph_c0	c107747.graph_c1	c69222.graph_c0	c104199.graph_c0	c106198.graph_c0		c106061.graph_c1
c110094.graph_c1	c107878.graph_c0	c107157.graph_c1	c109432.graph_c0	c105530.graph_c0	c105480.graph_c0	c106952.graph_c0	c99001.graph_c0	c106978.graph_c0	c107937.graph_c0		c106706.graph_c0	c105239.graph_c0	c106713.graph_c0	c105856.graph_c0	c109984.graph_c0	c99937.graph_c0		c109706.graph_c0	c103229.graph_c0	c107068.graph_c2	c118797.graph_c0	c106223.graph_c0	c109466.graph_c1	c12712.graph_c0	c109188.graph_c0	c92778.graph_c0	c105487.graph_c0	c106974.graph_c1	c107926.graph_c0	c107343.graph_c0	c69876.graph_c0	c106144.graph_c0	c108149.graph_c0	c105419.graph_c0	c107848.graph_c0	c107607.graph_c0	c106023.graph_c0	c91787.graph_c0	c91787.graph_c0	c105598.graph_c0	c107759.graph_c0	c69876.graph_c0	c104204.graph_c0	c106201.graph_c0		c106078.graph_c1
c110095.graph_c0	c107887.graph_c0	c107166.graph_c1	c109442.graph_c0	c105561.graph_c0	c105489.graph_c0	c106957.graph_c0	c99054.graph_c0	c107004.graph_c0	c107944.graph_c0		c106738.graph_c0	c105246.graph_c0	c106770.graph_c0	c105872.graph_c0	c109990.graph_c1			c109740.graph_c0	c103233.graph_c0	c107078.graph_c0	c119991.graph_c0	c106240.graph_c0	c109494.graph_c0	c127461.graph_c0	c109193.graph_c0	c92892.graph_c0	c105497.graph_c0	c106985.graph_c0	c107933.graph_c1	c107345.graph_c0	c72357.graph_c0	c106145.graph_c0	c108155.graph_c0	c105429.graph_c0	c107854.graph_c0	c107610.graph_c0	c106042.graph_c1	c91884.graph_c0	c91884.graph_c0	c105602.graph_c0	c107768.graph_c0	c72357.graph_c0	c104214.graph_c0	c106210.graph_c0		c106098.graph_c0
c110098.graph_c0	c107894.graph_c0	c107172.graph_c0	c109452.graph_c0	c105565.graph_c0	c105512.graph_c0	c106996.graph_c0	c99255.graph_c0	c107011.graph_c0	c107989.graph_c0		c106745.graph_c0	c105253.graph_c0	c106772.graph_c0	c105883.graph_c0	c110038.graph_c0			c109754.graph_c0	c103242.graph_c0	c107084.graph_c0	c120325.graph_c0	c106263.graph_c0	c109527.graph_c0	c128146.graph_c0	c109220.graph_c0	c92919.graph_c0	c105514.graph_c0	c107017.graph_c0	c107966.graph_c0	c107347.graph_c0	c73405.graph_c0	c106176.graph_c0	c108162.graph_c0	c105442.graph_c0	c107902.graph_c0	c107617.graph_c0	c106056.graph_c0	c91958.graph_c0	c91958.graph_c0	c105611.graph_c0	c107788.graph_c0	c73405.graph_c0	c104237.graph_c0	c106222.graph_c0		c106125.graph_c0
c110099.graph_c0	c107901.graph_c0	c107178.graph_c0	c109455.graph_c0	c105575.graph_c0	c105534.graph_c0	c107001.graph_c0	c99471.graph_c0	c107066.graph_c0	c108002.graph_c1		c106746.graph_c0	c105293.graph_c0	c106808.graph_c0	c105896.graph_c0	c110065.graph_c0			c109789.graph_c0	c103254.graph_c0	c107104.graph_c0	c120962.graph_c0	c106273.graph_c0	c109529.graph_c0	c128533.graph_c0	c109231.graph_c0	c92965.graph_c0	c105516.graph_c0	c107029.graph_c1	c107998.graph_c0	c107405.graph_c0	c75030.graph_c0	c106192.graph_c0	c108167.graph_c0	c105460.graph_c0	c107922.graph_c0	c107631.graph_c0	c106059.graph_c0	c92035.graph_c0	c92035.graph_c0	c105622.graph_c0	c107813.graph_c0	c75030.graph_c0	c104259.graph_c0	c106245.graph_c0		c106137.graph_c0
c110100.graph_c0	c107915.graph_c0	c107187.graph_c1	c109487.graph_c1	c105625.graph_c0	c105580.graph_c1	c107002.graph_c0	c99479.graph_c0	c107118.graph_c0	c108004.graph_c0		c106756.graph_c0	c105319.graph_c0	c106811.graph_c0	c105900.graph_c0	c110084.graph_c0			c109796.graph_c0	c103269.graph_c0	c107105.graph_c0	c121731.graph_c0	c106329.graph_c2	c109531.graph_c0	c129722.graph_c0	c109239.graph_c0	c92976.graph_c0	c105517.graph_c0	c107035.graph_c0	c108001.graph_c0	c107412.graph_c0	c7571.graph_c0	c106205.graph_c0	c108233.graph_c0	c105479.graph_c0	c107931.graph_c0	c107638.graph_c0	c106063.graph_c0	c92066.graph_c0	c92066.graph_c0	c105645.graph_c0	c107846.graph_c0	c7571.graph_c0	c104269.graph_c0	c106269.graph_c0		c106148.graph_c0
c110112.graph_c0	c107953.graph_c0	c107199.graph_c0	c109488.graph_c0	c105638.graph_c1	c105582.graph_c0	c107059.graph_c0	c99521.graph_c0	c107189.graph_c0	c108007.graph_c1		c106772.graph_c0	c105324.graph_c1	c106821.graph_c0	c105945.graph_c0	c110098.graph_c0			c109798.graph_c0	c103285.graph_c0	c107123.graph_c1	c122222.graph_c0	c106336.graph_c0	c109537.graph_c0	c129764.graph_c0	c109292.graph_c0	c93239.graph_c0	c105518.graph_c0	c107054.graph_c0	c108014.graph_c0	c107422.graph_c0	c75859.graph_c0	c106227.graph_c0	c108243.graph_c0	c105485.graph_c0	c107977.graph_c1	c107638.graph_c1	c106076.graph_c0	c92083.graph_c0	c92083.graph_c0	c105658.graph_c0	c107900.graph_c0	c75859.graph_c0	c104277.graph_c0	c106291.graph_c2		c106150.graph_c1
c110113.graph_c0	c107980.graph_c1	c107212.graph_c0	c109492.graph_c0	c105670.graph_c0	c105589.graph_c0	c107060.graph_c0	c99572.graph_c0	c107206.graph_c0	c108024.graph_c0		c106778.graph_c0	c105328.graph_c0	c106823.graph_c0	c105980.graph_c0	c110100.graph_c0			c109814.graph_c0	c103290.graph_c0	c107153.graph_c1	c122333.graph_c0	c106350.graph_c0	c109541.graph_c0	c129794.graph_c0	c109298.graph_c0	c93615.graph_c1	c105536.graph_c0	c107072.graph_c0	c108096.graph_c0	c107447.graph_c0	c76650.graph_c0	c106254.graph_c0	c108284.graph_c1	c105498.graph_c0	c107986.graph_c1	c107645.graph_c0	c106077.graph_c0	c92249.graph_c0	c92249.graph_c0	c105676.graph_c0	c107903.graph_c0	c76650.graph_c0	c104278.graph_c0	c106298.graph_c0		c106160.graph_c0
c111182.graph_c0	c107983.graph_c1	c107219.graph_c0	c109495.graph_c1	c105672.graph_c0	c105604.graph_c0	c107077.graph_c0	c99648.graph_c0	c107211.graph_c0	c108035.graph_c1		c106781.graph_c0	c105331.graph_c0	c106831.graph_c0	c106014.graph_c0	c110108.graph_c0			c109817.graph_c0	c103292.graph_c0	c107174.graph_c0	c122817.graph_c0	c106356.graph_c0	c109552.graph_c1	c130596.graph_c0	c109301.graph_c0	c93874.graph_c0	c105544.graph_c0	c107078.graph_c0	c108099.graph_c0	c107451.graph_c0	c76991.graph_c0	c106271.graph_c0	c108306.graph_c0	c105511.graph_c0	c107989.graph_c0	c107675.graph_c1	c106096.graph_c0	c92502.graph_c0	c92502.graph_c0	c105731.graph_c0	c107918.graph_c0	c76991.graph_c0	c104286.graph_c0	c106303.graph_c0		c106167.graph_c0
c111305.graph_c0	c107988.graph_c1	c107228.graph_c0	c109507.graph_c0	c105679.graph_c0	c105616.graph_c0	c107087.graph_c0	c99808.graph_c0	c107239.graph_c1	c108081.graph_c0		c106795.graph_c0	c105332.graph_c0	c106844.graph_c0	c106030.graph_c0	c110113.graph_c0			c109822.graph_c0	c103309.graph_c0	c107188.graph_c0	c123017.graph_c0	c106382.graph_c0	c109554.graph_c2	c130994.graph_c0	c109307.graph_c0	c93986.graph_c0	c105562.graph_c0	c107080.graph_c0	c108121.graph_c0	c107456.graph_c0	c77194.graph_c0	c106303.graph_c0	c108312.graph_c0	c105529.graph_c0	c108005.graph_c0	c107767.graph_c0	c106106.graph_c0	c92606.graph_c0	c92606.graph_c0	c105794.graph_c1	c107929.graph_c0	c77194.graph_c0	c104292.graph_c0	c106333.graph_c0		c106181.graph_c0
c111686.graph_c0	c108016.graph_c0	c107247.graph_c0	c109527.graph_c0	c105718.graph_c1	c105623.graph_c0	c107096.graph_c0	c99888.graph_c0	c107242.graph_c0	c108083.graph_c0		c106820.graph_c0	c105348.graph_c1	c106885.graph_c0	c106032.graph_c0	c110677.graph_c0			c109826.graph_c0	c103315.graph_c0	c107200.graph_c0	c123500.graph_c0	c106394.graph_c0	c109558.graph_c1	c131203.graph_c0	c109326.graph_c0	c94114.graph_c0	c105623.graph_c0	c107085.graph_c0	c108137.graph_c0	c107468.graph_c0	c77255.graph_c0	c106314.graph_c0	c108342.graph_c0	c105534.graph_c0	c108014.graph_c0	c107790.graph_c0	c106115.graph_c0	c92642.graph_c0	c92642.graph_c0	c105815.graph_c0	c107941.graph_c0	c7748.graph_c0	c104301.graph_c0	c106349.graph_c0		c106194.graph_c0
c112039.graph_c0	c108020.graph_c0	c107254.graph_c0	c109534.graph_c0	c105719.graph_c0	c105633.graph_c0	c107098.graph_c0	c99900.graph_c0	c107248.graph_c1	c108106.graph_c1		c106879.graph_c0	c105350.graph_c0	c106891.graph_c0	c106037.graph_c0	c110711.graph_c0			c109827.graph_c1	c103336.graph_c0	c107209.graph_c0	c124507.graph_c0	c106439.graph_c0	c109590.graph_c0	c131644.graph_c0	c109356.graph_c0	c94116.graph_c0	c105704.graph_c0	c107090.graph_c0	c108162.graph_c0	c107469.graph_c0	c7748.graph_c0	c106316.graph_c0	c108349.graph_c0	c105536.graph_c0	c108016.graph_c0	c107792.graph_c0	c106120.graph_c0	c92788.graph_c0	c92788.graph_c0	c105817.graph_c0	c107943.graph_c1	c77635.graph_c0	c104304.graph_c0	c106356.graph_c0		c106195.graph_c0
c113037.graph_c0	c108024.graph_c0	c107259.graph_c0	c109540.graph_c0	c105805.graph_c0	c105647.graph_c0	c107103.graph_c0		c107253.graph_c0	c108114.graph_c0		c106906.graph_c0	c105357.graph_c0	c106903.graph_c0	c106055.graph_c0	c111017.graph_c0			c109843.graph_c0	c103342.graph_c1	c107222.graph_c0	c124861.graph_c0	c106464.graph_c0	c109614.graph_c0	c131686.graph_c0	c109375.graph_c0	c94134.graph_c1	c105732.graph_c0	c107095.graph_c1	c108201.graph_c0	c107471.graph_c1	c77635.graph_c0	c106361.graph_c0	c108352.graph_c1	c105542.graph_c0	c108019.graph_c0	c107798.graph_c1	c106135.graph_c0	c92791.graph_c0	c92791.graph_c0	c105826.graph_c0	c107950.graph_c0	c78071.graph_c0	c104306.graph_c0	c106358.graph_c0		c10623.graph_c0
c113068.graph_c0	c108040.graph_c0	c107268.graph_c0	c109564.graph_c0	c105826.graph_c0	c105662.graph_c0	c107107.graph_c0		c107276.graph_c0	c108116.graph_c0		c106916.graph_c0	c105361.graph_c0	c106918.graph_c0	c106059.graph_c0	c112079.graph_c0			c109845.graph_c0	c103346.graph_c1	c107233.graph_c0	c124932.graph_c0	c106475.graph_c0	c109633.graph_c0	c131690.graph_c0	c109386.graph_c0	c94291.graph_c0	c105746.graph_c0	c107116.graph_c0	c108211.graph_c0	c107485.graph_c0	c78071.graph_c0	c106398.graph_c0	c108372.graph_c0	c105555.graph_c0	c108031.graph_c1	c107811.graph_c0	c106139.graph_c0	c92842.graph_c0	c92842.graph_c0	c105850.graph_c0	c107958.graph_c0	c80554.graph_c0	c104318.graph_c1	c106381.graph_c0		c106247.graph_c0
c113127.graph_c0	c108044.graph_c0	c107269.graph_c0	c109564.graph_c1	c105833.graph_c0	c105666.graph_c0	c107125.graph_c0		c107282.graph_c0	c108128.graph_c0		c106925.graph_c0	c105362.graph_c0	c106927.graph_c0	c106080.graph_c0	c112340.graph_c0			c109849.graph_c0	c103355.graph_c0	c107244.graph_c0	c125763.graph_c0	c106478.graph_c0	c109672.graph_c0	c131781.graph_c0	c109403.graph_c0	c94543.graph_c0	c105758.graph_c0	c107119.graph_c0	c108247.graph_c1	c107497.graph_c0	c80554.graph_c0	c106426.graph_c0	c108375.graph_c0	c105556.graph_c0	c108090.graph_c0	c107838.graph_c0	c106153.graph_c0	c93094.graph_c0	c93094.graph_c0	c105851.graph_c0	c107973.graph_c1	c81102.graph_c0	c104326.graph_c0	c106389.graph_c0		c106270.graph_c0
c113307.graph_c0	c108047.graph_c0	c107275.graph_c0	c109586.graph_c0	c105847.graph_c0	c105670.graph_c0	c107157.graph_c1		c107291.graph_c0	c108139.graph_c1		c106934.graph_c0	c105366.graph_c0	c106934.graph_c0	c106094.graph_c0	c112896.graph_c0			c109856.graph_c0	c103358.graph_c0	c107251.graph_c0	c126067.graph_c0	c106522.graph_c0	c109691.graph_c0	c131782.graph_c0	c109429.graph_c0	c94652.graph_c0	c105779.graph_c0	c107141.graph_c0	c108306.graph_c0	c107498.graph_c2	c80669.graph_c0	c106442.graph_c0	c108391.graph_c1	c105566.graph_c1	c108101.graph_c0	c107869.graph_c0	c106154.graph_c0	c93149.graph_c0	c93149.graph_c0	c105854.graph_c0	c107976.graph_c0	c81406.graph_c0	c104330.graph_c0	c106417.graph_c0		c106290.graph_c0
c114572.graph_c0	c108064.graph_c0	c107294.graph_c1	c109589.graph_c0	c105866.graph_c0	c105696.graph_c0	c107161.graph_c0		c107341.graph_c0	c108144.graph_c0		c106939.graph_c0	c105389.graph_c0	c106939.graph_c0	c106109.graph_c0	c113262.graph_c0			c109866.graph_c0	c103360.graph_c0	c107262.graph_c0	c126112.graph_c0	c106531.graph_c0	c109694.graph_c0	c131927.graph_c0	c109437.graph_c1	c94718.graph_c1	c105785.graph_c0	c107145.graph_c0	c108310.graph_c0	c107502.graph_c0	c81102.graph_c0	c106449.graph_c0	c108396.graph_c0	c105574.graph_c0	c108109.graph_c2	c107875.graph_c0	c106155.graph_c0	c93330.graph_c0	c93330.graph_c0	c105855.graph_c0	c107985.graph_c0	c81519.graph_c0	c104385.graph_c0	c106421.graph_c0		c106300.graph_c0
c115703.graph_c0	c108067.graph_c0	c107330.graph_c0	c109606.graph_c0	c105875.graph_c0	c105706.graph_c0	c107178.graph_c0		c107345.graph_c0	c108148.graph_c0		c106946.graph_c0	c105403.graph_c2	c106942.graph_c0	c106110.graph_c0	c113634.graph_c0			c109867.graph_c0	c103366.graph_c0	c107263.graph_c0	c128178.graph_c0	c106539.graph_c0	c109721.graph_c0	c132432.graph_c0	c109438.graph_c0	c94723.graph_c0	c105794.graph_c1	c107163.graph_c0	c108312.graph_c0	c107506.graph_c0	c81406.graph_c0	c106479.graph_c0	c108407.graph_c0	c105606.graph_c0	c108115.graph_c0	c107901.graph_c0	c106186.graph_c0	c93465.graph_c0	c93465.graph_c0	c105862.graph_c1	c107992.graph_c0	c81865.graph_c0	c104389.graph_c0	c106432.graph_c0		c106306.graph_c0
c115913.graph_c0	c108074.graph_c0	c107348.graph_c0	c109638.graph_c0	c105876.graph_c0	c105730.graph_c0	c107179.graph_c0		c107368.graph_c0	c108150.graph_c0		c106954.graph_c0	c105439.graph_c0	c106956.graph_c0	c106111.graph_c0	c114736.graph_c0			c109870.graph_c1	c103372.graph_c0	c107302.graph_c0	c129468.graph_c0	c106542.graph_c0	c109736.graph_c0	c132455.graph_c0	c109441.graph_c0	c94833.graph_c0	c105797.graph_c0	c107174.graph_c0	c108320.graph_c0	c107520.graph_c0	c81519.graph_c0	c106485.graph_c0	c108414.graph_c0	c105608.graph_c0	c108134.graph_c0	c107918.graph_c0	c106197.graph_c0	c93518.graph_c0	c93518.graph_c0	c105888.graph_c0	c108011.graph_c0	c81870.graph_c0	c104399.graph_c0	c106438.graph_c0		c106317.graph_c1
c117094.graph_c0	c108084.graph_c0	c107363.graph_c0	c109661.graph_c0	c105890.graph_c0	c105746.graph_c0	c107189.graph_c0		c107400.graph_c0	c108157.graph_c0		c106960.graph_c0	c105445.graph_c0	c106964.graph_c0	c106123.graph_c0	c114952.graph_c0			c109910.graph_c0	c103386.graph_c0	c107313.graph_c0	c130495.graph_c0	c106553.graph_c0	c109777.graph_c0	c132576.graph_c0	c109442.graph_c0	c94951.graph_c0	c105809.graph_c0	c107184.graph_c0	c108330.graph_c0	c107526.graph_c1	c81865.graph_c0	c106489.graph_c0	c108415.graph_c0	c105627.graph_c0	c108146.graph_c0	c107943.graph_c1	c106198.graph_c0	c93650.graph_c0	c93650.graph_c0	c105896.graph_c0	c108059.graph_c0	c82069.graph_c0	c104400.graph_c0	c106447.graph_c0		c106336.graph_c0
c117104.graph_c0	c108106.graph_c1	c107366.graph_c1	c109674.graph_c0	c105890.graph_c2	c105758.graph_c0	c107193.graph_c0		c107407.graph_c0	c108158.graph_c0		c106964.graph_c1	c105457.graph_c0	c106970.graph_c0	c106129.graph_c0	c116398.graph_c0			c109922.graph_c0	c103398.graph_c0	c107320.graph_c0	c131092.graph_c0	c106565.graph_c0	c109802.graph_c1	c132723.graph_c0	c109463.graph_c0	c95008.graph_c0	c105811.graph_c0	c107212.graph_c0	c108333.graph_c0	c107543.graph_c0	c81870.graph_c0	c106504.graph_c1	c108416.graph_c0	c105641.graph_c0	c108176.graph_c0	c107944.graph_c0	c106201.graph_c0	c93773.graph_c0	c93773.graph_c0	c105900.graph_c0	c108062.graph_c0	c82139.graph_c0	c104406.graph_c0	c106474.graph_c0		c106341.graph_c0
c117570.graph_c0	c108107.graph_c0	c107414.graph_c0	c109680.graph_c0	c105892.graph_c0	c105762.graph_c0	c107218.graph_c0		c107418.graph_c0	c108164.graph_c0		c106972.graph_c0	c105468.graph_c1	c106977.graph_c0	c106135.graph_c0	c116459.graph_c0			c109948.graph_c0	c103403.graph_c0	c107328.graph_c0	c1513.graph_c0	c106576.graph_c0	c109803.graph_c0	c132996.graph_c0	c109483.graph_c0	c95066.graph_c0	c105819.graph_c0	c107220.graph_c0	c108383.graph_c0	c107585.graph_c0	c82069.graph_c0	c106510.graph_c0	c108422.graph_c0	c105665.graph_c0	c108210.graph_c0	c107970.graph_c0	c106221.graph_c0	c93835.graph_c1	c93835.graph_c1	c105924.graph_c0	c108065.graph_c0	c82152.graph_c0	c104406.graph_c1	c106494.graph_c0		c106344.graph_c0
c118735.graph_c0	c108124.graph_c0	c107434.graph_c0	c109682.graph_c0	c105893.graph_c0	c105767.graph_c0	c107236.graph_c2		c107422.graph_c0	c108165.graph_c0		c106982.graph_c1	c105469.graph_c0	c107000.graph_c0	c106136.graph_c0	c117538.graph_c0			c109967.graph_c0	c103419.graph_c0	c107341.graph_c0	c20416.graph_c0	c106578.graph_c0	c109836.graph_c0	c17501.graph_c0	c109488.graph_c0	c95095.graph_c0	c105828.graph_c0	c107237.graph_c0	c108403.graph_c0	c107596.graph_c0	c82139.graph_c0	c106513.graph_c0	c108433.graph_c0	c105674.graph_c0	c108215.graph_c0	c107976.graph_c0	c106255.graph_c0	c93883.graph_c0	c93883.graph_c0	c105927.graph_c2	c108089.graph_c0	c82219.graph_c0	c104427.graph_c1	c106496.graph_c1		c106355.graph_c1
c119580.graph_c0	c108176.graph_c0	c107437.graph_c0	c109689.graph_c0	c105895.graph_c0	c105770.graph_c0	c107265.graph_c1		c107435.graph_c0	c108181.graph_c0		c107014.graph_c0	c105470.graph_c1	c107007.graph_c0	c106138.graph_c0	c120360.graph_c0			c109973.graph_c0	c103421.graph_c0	c107342.graph_c0	c21391.graph_c0	c106589.graph_c0	c109837.graph_c0	c1794.graph_c0	c109490.graph_c0	c95135.graph_c0	c105830.graph_c0	c107238.graph_c0	c108411.graph_c2	c107609.graph_c0	c82152.graph_c0	c106520.graph_c0	c108436.graph_c1	c105677.graph_c0	c108227.graph_c0	c107986.graph_c0	c106265.graph_c0	c93898.graph_c0	c93898.graph_c0	c105937.graph_c0	c108090.graph_c0	c82976.graph_c0	c104452.graph_c0	c106499.graph_c0		c106360.graph_c1
c120073.graph_c0	c108188.graph_c0	c107448.graph_c0	c109702.graph_c1	c105899.graph_c0	c105784.graph_c2	c107285.graph_c0		c107442.graph_c1	c108184.graph_c0		c107045.graph_c0	c105479.graph_c0	c107047.graph_c0	c106148.graph_c0	c122439.graph_c0			c109983.graph_c0	c103433.graph_c0	c107344.graph_c0	c21399.graph_c0	c106596.graph_c0	c109842.graph_c0	c17998.graph_c0	c109526.graph_c0	c95218.graph_c0	c105873.graph_c1	c107253.graph_c0	c108412.graph_c0	c107631.graph_c0	c82200.graph_c0	c106521.graph_c0	c108455.graph_c0	c105686.graph_c0	c108244.graph_c0	c107994.graph_c0	c106266.graph_c0	c93909.graph_c0	c93909.graph_c0	c105977.graph_c0	c108111.graph_c0	c83461.graph_c0	c104456.graph_c0	c106518.graph_c1		c106389.graph_c0
c120752.graph_c0	c108201.graph_c0	c107456.graph_c0	c109706.graph_c0	c105945.graph_c0	c105818.graph_c0	c107300.graph_c0		c107450.graph_c0	c108204.graph_c0		c107046.graph_c0	c105485.graph_c0	c107069.graph_c0	c106151.graph_c0	c122923.graph_c0			c109991.graph_c1	c103435.graph_c0	c107345.graph_c0	c23127.graph_c0	c106598.graph_c0	c109884.graph_c0	c18760.graph_c0	c109531.graph_c0	c95237.graph_c0	c105875.graph_c0	c107266.graph_c0	c108450.graph_c0	c107659.graph_c1	c82219.graph_c0	c106533.graph_c0	c108470.graph_c0	c105697.graph_c0	c108251.graph_c0	c108009.graph_c0	c106280.graph_c0	c93963.graph_c0	c93963.graph_c0	c105989.graph_c0	c108142.graph_c0	c83624.graph_c0	c104461.graph_c0	c106541.graph_c0		c106396.graph_c0
c120810.graph_c0	c108210.graph_c0	c107487.graph_c0	c109713.graph_c0	c105952.graph_c0	c105828.graph_c0	c107309.graph_c0		c107452.graph_c0	c108241.graph_c0		c10709.graph_c0	c105486.graph_c0	c107072.graph_c0	c106171.graph_c1	c123701.graph_c0			c109994.graph_c0	c103439.graph_c1	c107372.graph_c0	c23281.graph_c0	c106616.graph_c0	c109885.graph_c0	c1939.graph_c0	c109534.graph_c0	c95427.graph_c1	c105903.graph_c0	c107289.graph_c0	c108526.graph_c0	c107688.graph_c0	c82976.graph_c0	c106534.graph_c0	c108471.graph_c0	c105710.graph_c0	c108281.graph_c0	c108028.graph_c0	c106327.graph_c0	c94091.graph_c0	c94091.graph_c0	c106025.graph_c0	c108148.graph_c0	c83671.graph_c0	c104463.graph_c0	c106558.graph_c0		c106399.graph_c0
c121481.graph_c0	c108212.graph_c0	c107490.graph_c0	c109738.graph_c0	c106023.graph_c0	c105855.graph_c0	c107342.graph_c0		c107459.graph_c0	c108273.graph_c0		c107099.graph_c0	c105499.graph_c0	c107073.graph_c0	c106187.graph_c0	c123854.graph_c0			c109997.graph_c0	c103448.graph_c0	c107373.graph_c0	c24538.graph_c0	c106626.graph_c1	c109931.graph_c0	c19827.graph_c1	c109560.graph_c0	c95552.graph_c0	c105906.graph_c0	c107317.graph_c0	c108565.graph_c0	c107695.graph_c0	c83461.graph_c0	c106553.graph_c0	c108478.graph_c0	c105714.graph_c0	c108283.graph_c1	c108072.graph_c0	c106331.graph_c0	c94153.graph_c0	c94153.graph_c0	c106027.graph_c0	c108157.graph_c0	c84375.graph_c0	c104469.graph_c0	c106600.graph_c0		c106415.graph_c1
c121671.graph_c0	c108234.graph_c0	c107526.graph_c1	c109754.graph_c0	c106036.graph_c0	c105859.graph_c0	c107344.graph_c0		c107468.graph_c1	c108276.graph_c0		c107113.graph_c0	c105516.graph_c0	c107080.graph_c0	c106213.graph_c0	c124272.graph_c0			c110018.graph_c0	c103451.graph_c0	c107379.graph_c0	c2474.graph_c0	c106636.graph_c0	c109937.graph_c0	c20529.graph_c0	c109563.graph_c0	c95767.graph_c0	c105909.graph_c0	c107345.graph_c0	c108615.graph_c0	c107714.graph_c0	c83624.graph_c0	c106556.graph_c0	c108479.graph_c0	c105720.graph_c1	c108286.graph_c0	c108094.graph_c0	c106341.graph_c0	c94402.graph_c0	c94402.graph_c0	c106029.graph_c0	c108169.graph_c0	c84517.graph_c0	c104478.graph_c0	c106606.graph_c0		c106421.graph_c0
c121822.graph_c0	c108236.graph_c0	c107541.graph_c0	c109788.graph_c0	c106054.graph_c0	c105863.graph_c0	c107352.graph_c0		c107479.graph_c0	c108286.graph_c0		c107129.graph_c0	c105536.graph_c0	c107081.graph_c0	c106214.graph_c0	c125631.graph_c0			c110020.graph_c0	c103461.graph_c0	c107412.graph_c0	c29267.graph_c0	c106664.graph_c0	c109950.graph_c0	c23657.graph_c0	c109565.graph_c0	c95861.graph_c0	c105911.graph_c0	c107346.graph_c0	c108621.graph_c0	c107715.graph_c0	c83671.graph_c0	c106573.graph_c0	c108486.graph_c0	c105725.graph_c0	c108298.graph_c0	c108109.graph_c2	c106347.graph_c0	c94619.graph_c0	c94619.graph_c0	c106038.graph_c0	c108181.graph_c0	c84905.graph_c1	c104489.graph_c0	c106671.graph_c0		c106422.graph_c0
c123702.graph_c0	c108253.graph_c0	c107542.graph_c0	c109793.graph_c0	c106060.graph_c0	c105872.graph_c0	c107364.graph_c0		c107499.graph_c0	c108294.graph_c0		c107147.graph_c1	c105574.graph_c0	c107091.graph_c0	c106216.graph_c1	c126808.graph_c0			c110050.graph_c0	c103474.graph_c0	c107414.graph_c0	c29641.graph_c0	c106673.graph_c1	c109952.graph_c0	c27530.graph_c0	c109566.graph_c0	c95986.graph_c1	c105913.graph_c0	c107349.graph_c0	c108630.graph_c0	c107727.graph_c1	c84188.graph_c0	c106636.graph_c0	c108506.graph_c0	c105742.graph_c0	c108314.graph_c0	c108129.graph_c0	c106357.graph_c0	c94787.graph_c0	c94787.graph_c0	c106053.graph_c0	c108191.graph_c0	c84988.graph_c0	c104492.graph_c0	c106673.graph_c1		c106423.graph_c0
c1262.graph_c1	c108265.graph_c0	c107543.graph_c0	c109798.graph_c0	c106061.graph_c1	c105883.graph_c0	c107385.graph_c0		c107502.graph_c0	c108301.graph_c0		c107162.graph_c0	c105577.graph_c1	c107105.graph_c0	c106242.graph_c0	c128805.graph_c0			c110078.graph_c0	c103479.graph_c0	c107423.graph_c0	c29854.graph_c0	c106686.graph_c0	c109966.graph_c0	c27562.graph_c0	c109577.graph_c0	c95994.graph_c0	c105932.graph_c0	c107351.graph_c0	c108638.graph_c0	c107759.graph_c0	c84375.graph_c0	c106644.graph_c0	c108510.graph_c0	c105744.graph_c0	c108320.graph_c0	c108135.graph_c1	c106377.graph_c1	c94790.graph_c0	c94790.graph_c0	c106079.graph_c0	c108220.graph_c0	c85106.graph_c0	c104514.graph_c0	c106733.graph_c0		c106426.graph_c0
c127299.graph_c0	c108270.graph_c0	c107546.graph_c0	c109816.graph_c0	c106102.graph_c0	c105884.graph_c0	c107393.graph_c1		c107506.graph_c0	c108318.graph_c0		c107165.graph_c0	c105589.graph_c0	c107121.graph_c0	c106247.graph_c0	c130867.graph_c0			c110083.graph_c0	c103480.graph_c0	c107434.graph_c0	c31057.graph_c0	c106704.graph_c0	c109980.graph_c0	c28162.graph_c0	c109580.graph_c0	c96075.graph_c1	c105957.graph_c0	c107352.graph_c0	c108646.graph_c0	c107771.graph_c0	c84517.graph_c0	c106647.graph_c0	c108513.graph_c0	c105757.graph_c0	c108324.graph_c0	c108137.graph_c0	c106385.graph_c0	c94833.graph_c0	c94833.graph_c0	c106092.graph_c0	c108240.graph_c0	c85128.graph_c0	c104519.graph_c0	c106751.graph_c0		c106445.graph_c0
c127527.graph_c0	c108286.graph_c0	c107550.graph_c0	c109857.graph_c0	c106105.graph_c0	c105900.graph_c0	c107407.graph_c0		c107508.graph_c0	c108328.graph_c0		c107191.graph_c1	c105595.graph_c0	c107131.graph_c0	c106264.graph_c1	c130898.graph_c0			c110091.graph_c0	c103489.graph_c0	c107441.graph_c0	c34531.graph_c0	c106706.graph_c0	c110034.graph_c0	c28199.graph_c0	c109587.graph_c0	c96143.graph_c0	c105959.graph_c0	c107355.graph_c0	c108727.graph_c0	c107774.graph_c0	c84905.graph_c1	c106675.graph_c0	c108531.graph_c1	c105779.graph_c0	c108347.graph_c0	c108152.graph_c0	c106426.graph_c0	c94875.graph_c0	c94875.graph_c0	c106097.graph_c0	c108243.graph_c0	c85197.graph_c0	c104524.graph_c0	c106770.graph_c0		c106451.graph_c0
c128014.graph_c0	c108322.graph_c0	c107553.graph_c0	c109892.graph_c0	c106109.graph_c0	c105910.graph_c0	c107433.graph_c2		c107512.graph_c1	c108359.graph_c1		c107196.graph_c0	c105604.graph_c0	c107152.graph_c0	c106270.graph_c0	c130909.graph_c0			c110092.graph_c0	c103498.graph_c0	c107449.graph_c0	c35410.graph_c0	c106729.graph_c0	c110037.graph_c0	c2822.graph_c0	c109605.graph_c0	c96174.graph_c0	c105971.graph_c1	c107384.graph_c0	c108745.graph_c0	c107813.graph_c0	c84988.graph_c0	c106681.graph_c0	c108532.graph_c0	c105815.graph_c0	c108373.graph_c0	c108207.graph_c0	c106432.graph_c0	c95054.graph_c0	c95054.graph_c0	c106117.graph_c0	c108277.graph_c0	c85228.graph_c0	c104534.graph_c0	c106786.graph_c1		c106452.graph_c0
c130462.graph_c0	c108349.graph_c0	c107575.graph_c1	c109893.graph_c0	c106133.graph_c0	c105911.graph_c0	c107435.graph_c0		c107514.graph_c0	c108372.graph_c0		c107202.graph_c0	c105606.graph_c0	c107154.graph_c0	c106279.graph_c0	c131220.graph_c0			c110100.graph_c0	c103502.graph_c0	c107451.graph_c0	c37397.graph_c0	c106757.graph_c0	c110043.graph_c0	c29125.graph_c0	c109625.graph_c0	c96321.graph_c0	c105989.graph_c0	c107400.graph_c0	c108755.graph_c0	c107814.graph_c0	c85106.graph_c0	c106685.graph_c1	c108547.graph_c0	c105829.graph_c0	c108401.graph_c0	c108237.graph_c1	c106456.graph_c0	c95236.graph_c0	c95236.graph_c0	c106129.graph_c0	c108278.graph_c0	c85289.graph_c0	c104542.graph_c0	c106790.graph_c0		c106473.graph_c1
c130549.graph_c0	c108368.graph_c0	c107577.graph_c0	c109905.graph_c0	c106148.graph_c0	c105915.graph_c0	c107450.graph_c0		c107536.graph_c0	c108391.graph_c1		c107209.graph_c0	c105620.graph_c0	c107172.graph_c0	c106303.graph_c0	c131371.graph_c0			c110102.graph_c0	c103504.graph_c0	c107492.graph_c0	c38353.graph_c0	c106763.graph_c0	c110053.graph_c0	c29570.graph_c0	c109635.graph_c0	c96335.graph_c0	c105990.graph_c0	c107422.graph_c1	c108760.graph_c0	c107819.graph_c0	c85128.graph_c0	c106686.graph_c0	c108560.graph_c0	c105848.graph_c0	c108433.graph_c0	c108253.graph_c0	c106485.graph_c0	c95340.graph_c2	c95340.graph_c2	c106145.graph_c0	c108286.graph_c0	c85391.graph_c0	c104543.graph_c0	c106804.graph_c0		c106482.graph_c0
c132559.graph_c0	c108390.graph_c1	c107599.graph_c0	c109906.graph_c0	c106154.graph_c0	c105937.graph_c0	c107466.graph_c0		c107570.graph_c1	c108396.graph_c0		c107211.graph_c0	c105627.graph_c0	c107178.graph_c0	c106313.graph_c0	c132991.graph_c0			c110103.graph_c0	c103509.graph_c0	c107531.graph_c0	c38918.graph_c0	c106769.graph_c1	c110055.graph_c0	c29915.graph_c0	c109685.graph_c0	c96369.graph_c0	c106000.graph_c0	c107423.graph_c0	c108785.graph_c1	c107824.graph_c0	c85197.graph_c0	c106690.graph_c0	c108568.graph_c0	c105851.graph_c0	c108436.graph_c1	c108258.graph_c0	c106487.graph_c0	c95450.graph_c0	c95450.graph_c0	c106148.graph_c0	c108289.graph_c0	c8607.graph_c0	c104545.graph_c0	c106808.graph_c0		c106507.graph_c0
c133076.graph_c0	c108394.graph_c0	c107602.graph_c0	c109920.graph_c0	c106157.graph_c0	c105979.graph_c1	c107478.graph_c0		c107591.graph_c0	c108405.graph_c0		c107251.graph_c0	c105691.graph_c0	c107187.graph_c1	c106317.graph_c1	c132998.graph_c0			c110109.graph_c0	c103513.graph_c0	c107532.graph_c0	c39335.graph_c0	c106773.graph_c0	c110074.graph_c1	c30437.graph_c0	c109695.graph_c0	c96481.graph_c0	c106016.graph_c0	c107434.graph_c0	c108802.graph_c1	c107831.graph_c0	c85228.graph_c0	c106692.graph_c0	c108616.graph_c0	c105873.graph_c1	c108482.graph_c0	c108262.graph_c0	c106504.graph_c1	c95524.graph_c0	c95524.graph_c0	c10615.graph_c0	c108298.graph_c0	c86227.graph_c0	c104566.graph_c0	c106809.graph_c0		c106519.graph_c0
c15688.graph_c0	c108401.graph_c0	c107604.graph_c1	c109931.graph_c0	c106160.graph_c0	c105998.graph_c0	c107498.graph_c2		c107598.graph_c0	c108409.graph_c0		c107266.graph_c0	c105702.graph_c1	c107218.graph_c0	c106326.graph_c0	c17617.graph_c0			c110113.graph_c0	c103543.graph_c0	c107550.graph_c0	c42406.graph_c0	c106801.graph_c0	c110075.graph_c0	c31384.graph_c0	c109697.graph_c0	c96607.graph_c0	c106017.graph_c0	c107441.graph_c0	c108825.graph_c0	c107839.graph_c0	c85289.graph_c0	c106697.graph_c0	c108625.graph_c0	c105902.graph_c1	c108524.graph_c0	c108270.graph_c0	c106511.graph_c0	c95529.graph_c0	c95529.graph_c0	c106160.graph_c0	c108315.graph_c0	c86430.graph_c0	c104569.graph_c0	c106847.graph_c0		c106534.graph_c0
c17501.graph_c0	c108402.graph_c0	c107623.graph_c1	c109932.graph_c0	c106163.graph_c0	c106042.graph_c1	c107536.graph_c0		c107606.graph_c0	c108430.graph_c0		c107268.graph_c0	c105729.graph_c0	c107224.graph_c0	c106346.graph_c0	c18636.graph_c0			c110115.graph_c1	c103544.graph_c0	c107609.graph_c0	c46379.graph_c0	c106811.graph_c0	c110100.graph_c0	c32035.graph_c0	c109738.graph_c0	c96927.graph_c0	c106020.graph_c0	c107445.graph_c0	c108836.graph_c1	c107850.graph_c0	c85391.graph_c0	c106712.graph_c0	c108636.graph_c0	c105903.graph_c0	c108528.graph_c0	c108279.graph_c0	c106521.graph_c0	c96013.graph_c0	c96013.graph_c0	c106183.graph_c0	c108321.graph_c1	c86456.graph_c0	c104575.graph_c0	c106869.graph_c0		c106542.graph_c0
c20555.graph_c0	c108405.graph_c0	c107628.graph_c0	c109937.graph_c0	c106176.graph_c0	c106052.graph_c0	c107542.graph_c0		c107648.graph_c0	c108470.graph_c0		c107287.graph_c0	c105734.graph_c0	c107225.graph_c0	c106363.graph_c0	c20529.graph_c0			c110298.graph_c0	c103557.graph_c0	c107685.graph_c0	c47655.graph_c0	c106815.graph_c0	c110114.graph_c0	c3365.graph_c0	c109766.graph_c0	c97023.graph_c0	c106022.graph_c0	c107448.graph_c0	c108854.graph_c0	c107894.graph_c0	c8607.graph_c0	c106713.graph_c0	c108697.graph_c0	c105910.graph_c0	c108531.graph_c1	c108296.graph_c0	c106526.graph_c0	c96072.graph_c0	c96072.graph_c0	c106186.graph_c0	c108350.graph_c0	c86470.graph_c0	c104595.graph_c0	c106936.graph_c0		c106549.graph_c0
c20587.graph_c0	c108410.graph_c0	c107653.graph_c0	c109939.graph_c0	c106187.graph_c0	c106057.graph_c0	c107554.graph_c0		c107669.graph_c0	c108477.graph_c0		c107300.graph_c0	c105755.graph_c0	c107237.graph_c0	c106414.graph_c0	c22014.graph_c0			c110880.graph_c0	c103571.graph_c0	c107694.graph_c0	c47855.graph_c0	c106819.graph_c1	c110533.graph_c0	c33686.graph_c0	c109773.graph_c0	c97034.graph_c0	c106026.graph_c0	c107450.graph_c0	c108860.graph_c0	c107897.graph_c0	c86227.graph_c0	c106719.graph_c0	c108699.graph_c0	c105951.graph_c0	c108537.graph_c0	c108324.graph_c0	c106535.graph_c0	c96382.graph_c0	c96382.graph_c0	c106188.graph_c0	c108370.graph_c0	c86770.graph_c0	c104622.graph_c0	c106940.graph_c1		c106554.graph_c0
c20793.graph_c0	c108446.graph_c1	c107656.graph_c0	c109951.graph_c0	c106195.graph_c0	c106078.graph_c0	c107592.graph_c0		c107672.graph_c0	c108516.graph_c0		c107308.graph_c0	c105784.graph_c1	c107245.graph_c0	c106417.graph_c0	c23994.graph_c0			c110891.graph_c0	c103580.graph_c0	c107701.graph_c0	c48301.graph_c0	c106821.graph_c0	c110755.graph_c0	c34167.graph_c0	c109775.graph_c0	c97159.graph_c0	c106029.graph_c0	c107472.graph_c0	c108921.graph_c0	c107898.graph_c0	c86430.graph_c0	c106765.graph_c0	c108716.graph_c0	c105961.graph_c0	c108552.graph_c0	c108363.graph_c0	c106569.graph_c0	c96421.graph_c0	c96421.graph_c0	c106189.graph_c0	c108390.graph_c1	c87121.graph_c0	c104625.graph_c0	c106970.graph_c0		c106556.graph_c0
c22076.graph_c0	c108458.graph_c0	c107667.graph_c0	c109959.graph_c0	c106219.graph_c0	c106091.graph_c0	c107596.graph_c0		c107673.graph_c0	c108518.graph_c0		c107313.graph_c0	c105787.graph_c0	c107257.graph_c1	c106429.graph_c0	c26555.graph_c0			c111021.graph_c0	c103582.graph_c1	c107727.graph_c1	c49543.graph_c1	c106867.graph_c0	c110849.graph_c0	c34574.graph_c0	c109795.graph_c0	c97393.graph_c0	c106037.graph_c0	c107492.graph_c0	c108935.graph_c0	c107910.graph_c0	c86456.graph_c0	c106774.graph_c0	c108723.graph_c0	c105962.graph_c0	c108559.graph_c0	c108370.graph_c0	c106615.graph_c1	c96442.graph_c0	c96442.graph_c0	c106216.graph_c0	c108397.graph_c0	c87262.graph_c0	c104644.graph_c1	c106974.graph_c1		c106567.graph_c0
c27983.graph_c0	c108479.graph_c0	c107707.graph_c0	c109962.graph_c0	c106246.graph_c0	c106094.graph_c0	c107607.graph_c0		c107688.graph_c0	c108519.graph_c0		c107325.graph_c0	c105793.graph_c0	c107262.graph_c0	c106443.graph_c0	c28228.graph_c0			c111124.graph_c0	c103593.graph_c0	c107742.graph_c0	c50200.graph_c0	c106873.graph_c0	c110917.graph_c0	c34780.graph_c0	c109797.graph_c0	c97587.graph_c1	c106079.graph_c0	c107506.graph_c0	c108946.graph_c0	c107917.graph_c0	c86470.graph_c0	c106778.graph_c0	c108741.graph_c0	c105964.graph_c0	c108564.graph_c0	c108376.graph_c0	c106617.graph_c0	c96499.graph_c0	c96499.graph_c0	c106218.graph_c0	c108403.graph_c0	c87302.graph_c0	c104646.graph_c0	c106984.graph_c0		c106578.graph_c0
c28197.graph_c0	c108525.graph_c0	c107714.graph_c0	c109975.graph_c0	c106264.graph_c1	c106095.graph_c0	c107609.graph_c0		c107689.graph_c0	c108590.graph_c0		c107381.graph_c0	c105808.graph_c0	c107280.graph_c0	c106448.graph_c0	c28334.graph_c0			c111567.graph_c0	c103604.graph_c0	c107746.graph_c1	c51263.graph_c0	c106878.graph_c0	c111077.graph_c0	c35190.graph_c0	c109814.graph_c0	c97595.graph_c2	c106111.graph_c0	c107508.graph_c0	c108965.graph_c0	c107940.graph_c0	c86770.graph_c0	c106795.graph_c0	c108772.graph_c1	c105965.graph_c0	c108565.graph_c0	c108403.graph_c0	c106623.graph_c0	c96634.graph_c0	c96634.graph_c0	c106233.graph_c0	c108404.graph_c0	c87440.graph_c0	c104655.graph_c0	c106989.graph_c0		c106587.graph_c1
c29270.graph_c0	c108536.graph_c0	c107734.graph_c0	c109998.graph_c0	c106317.graph_c1	c106117.graph_c0	c107617.graph_c0		c107694.graph_c0	c108600.graph_c0		c107384.graph_c0	c105872.graph_c0	c107300.graph_c0	c106454.graph_c0	c30310.graph_c0			c111583.graph_c0	c103609.graph_c0	c107748.graph_c0	c5272.graph_c0	c106884.graph_c0	c111520.graph_c0	c35613.graph_c0	c109821.graph_c0	c97623.graph_c1	c106112.graph_c0	c107516.graph_c1	c108972.graph_c0	c107946.graph_c0	c87121.graph_c0	c106796.graph_c0	c108794.graph_c0	c105979.graph_c1	c108616.graph_c0	c108410.graph_c0	c106628.graph_c1	c96658.graph_c0	c96658.graph_c0	c106256.graph_c0	c108412.graph_c0	c87646.graph_c0	c104679.graph_c0	c107003.graph_c0		c106606.graph_c0
c30351.graph_c0	c108545.graph_c0	c107762.graph_c0	c110012.graph_c0	c106326.graph_c0	c106121.graph_c0	c107631.graph_c0		c107697.graph_c0	c108622.graph_c0		c107386.graph_c0	c105896.graph_c0	c107306.graph_c0	c106465.graph_c0	c30787.graph_c0			c111904.graph_c0	c103612.graph_c0	c107749.graph_c0	c52895.graph_c0	c106894.graph_c0	c111586.graph_c0	c3621.graph_c0	c109843.graph_c0	c97723.graph_c0	c106113.graph_c0	c107520.graph_c0	c109007.graph_c0	c107977.graph_c1	c87262.graph_c0	c106811.graph_c0	c108812.graph_c0	c106004.graph_c0	c108628.graph_c0	c108416.graph_c0	c106655.graph_c0	c96737.graph_c0	c96737.graph_c0	c106264.graph_c1	c108421.graph_c0	c88120.graph_c0	c104690.graph_c0	c107004.graph_c0		c106617.graph_c1
c3039.graph_c0	c108560.graph_c0	c107794.graph_c0	c110027.graph_c0	c106369.graph_c0	c106129.graph_c0	c107666.graph_c1		c107701.graph_c0	c108639.graph_c0		c107388.graph_c0	c105906.graph_c0	c107321.graph_c0	c106467.graph_c0	c3082.graph_c0			c112079.graph_c0	c103614.graph_c0	c107755.graph_c0	c53920.graph_c0	c106903.graph_c0	c111609.graph_c0	c36844.graph_c0	c109848.graph_c0	c97788.graph_c1	c106135.graph_c0	c107523.graph_c0	c109015.graph_c1	c107989.graph_c0	c87302.graph_c0	c106824.graph_c0	c108813.graph_c0	c106013.graph_c0	c108654.graph_c0	c108436.graph_c1	c106659.graph_c0	c96774.graph_c0	c96774.graph_c0	c106279.graph_c0	c108446.graph_c1	c88361.graph_c0	c104713.graph_c0	c107005.graph_c0		c106628.graph_c1
c30663.graph_c1	c108566.graph_c1	c107795.graph_c1	c110034.graph_c0	c106385.graph_c0	c106142.graph_c0	c107667.graph_c0		c107702.graph_c1	c108641.graph_c0		c107412.graph_c0	c105925.graph_c0	c107330.graph_c0	c106468.graph_c0	c31044.graph_c0			c112896.graph_c0	c103633.graph_c0	c107759.graph_c0	c54048.graph_c0	c106912.graph_c0	c111762.graph_c0	c37064.graph_c0	c109849.graph_c0	c97829.graph_c0	c106145.graph_c0	c107546.graph_c0	c109022.graph_c0	c107994.graph_c0	c87440.graph_c0	c106837.graph_c0	c108819.graph_c0	c106027.graph_c0	c108675.graph_c0	c108452.graph_c0	c106665.graph_c0	c96828.graph_c0	c96828.graph_c0	c106313.graph_c0	c108447.graph_c1	c88364.graph_c0	c104731.graph_c0	c107011.graph_c0		c106632.graph_c0
c33560.graph_c0	c108591.graph_c0	c107802.graph_c0	c110041.graph_c0	c106390.graph_c0	c106144.graph_c0	c107673.graph_c0		c107711.graph_c0	c108643.graph_c0		c107421.graph_c0	c105937.graph_c0	c107342.graph_c0	c106472.graph_c0	c3168.graph_c0			c113256.graph_c0	c103638.graph_c0	c107760.graph_c0	c55173.graph_c0	c106939.graph_c0	c111814.graph_c0	c39015.graph_c0	c109856.graph_c1	c97912.graph_c0	c106146.graph_c0	c107557.graph_c1	c109024.graph_c0	c108024.graph_c0	c87646.graph_c0	c106847.graph_c0	c108860.graph_c0	c106040.graph_c1	c108712.graph_c0	c108455.graph_c0	c106668.graph_c0	c97115.graph_c0	c97115.graph_c0	c106361.graph_c0	c108491.graph_c0	c88409.graph_c0	c104734.graph_c0	c107049.graph_c0		c106637.graph_c0
c33642.graph_c0	c108599.graph_c0	c107804.graph_c0	c110050.graph_c0	c106396.graph_c0	c106159.graph_c0	c107687.graph_c0		c107714.graph_c0	c108652.graph_c0		c107460.graph_c0	c105949.graph_c0	c107345.graph_c0	c106486.graph_c0	c31748.graph_c0			c113458.graph_c0	c103643.graph_c0	c107766.graph_c1	c55914.graph_c0	c106950.graph_c0	c112207.graph_c0	c39050.graph_c0	c109864.graph_c0	c98074.graph_c0	c106155.graph_c0	c107565.graph_c0	c109063.graph_c0	c108032.graph_c0	c88120.graph_c0	c106854.graph_c0	c108881.graph_c0	c106047.graph_c0	c108727.graph_c0	c108479.graph_c0	c106704.graph_c0	c97295.graph_c0	c97295.graph_c0	c106375.graph_c0	c108504.graph_c0	c88510.graph_c0	c104737.graph_c0	c107055.graph_c0		c106649.graph_c0
c33975.graph_c0	c108600.graph_c0	c107815.graph_c0	c110057.graph_c0	c106404.graph_c1	c106197.graph_c0	c107709.graph_c0		c107742.graph_c0	c108679.graph_c0		c107464.graph_c0	c105952.graph_c0	c107349.graph_c0	c106497.graph_c2	c32305.graph_c0			c115132.graph_c0	c103650.graph_c1	c107778.graph_c1	c56415.graph_c0	c106951.graph_c0	c112216.graph_c0	c40283.graph_c0	c109886.graph_c0	c98140.graph_c0	c106173.graph_c0	c107614.graph_c0	c109083.graph_c0	c108048.graph_c0	c88361.graph_c0	c106867.graph_c0	c108910.graph_c0	c106056.graph_c0	c108728.graph_c0	c108507.graph_c0	c106717.graph_c0	c97445.graph_c0	c97445.graph_c0	c106400.graph_c0	c108522.graph_c0	c88654.graph_c1	c104741.graph_c0	c107081.graph_c0		c106664.graph_c2
c3585.graph_c0	c108605.graph_c0	c107822.graph_c0	c110063.graph_c0	c106415.graph_c1	c106204.graph_c0	c107714.graph_c0		c107753.graph_c0	c108689.graph_c0		c107465.graph_c0	c105961.graph_c0	c107367.graph_c1	c106536.graph_c0	c32478.graph_c0			c115148.graph_c0	c103658.graph_c0	c107788.graph_c0	c56639.graph_c0	c106963.graph_c0	c112571.graph_c0	c40382.graph_c0	c109898.graph_c0	c98182.graph_c0	c106181.graph_c0	c107621.graph_c0	c109113.graph_c0	c108065.graph_c0	c88364.graph_c0	c106870.graph_c0	c108931.graph_c0	c106074.graph_c0	c108767.graph_c0	c108514.graph_c0	c106719.graph_c0	c97455.graph_c0	c97455.graph_c0	c106426.graph_c0	c108526.graph_c0	c88795.graph_c0	c104747.graph_c0	c107089.graph_c1		c106681.graph_c0
c36559.graph_c0	c108643.graph_c0	c107824.graph_c0	c110077.graph_c0	c106416.graph_c0	c106205.graph_c0	c107718.graph_c0		c107754.graph_c1	c108694.graph_c0		c107466.graph_c0	c105964.graph_c0	c107403.graph_c0	c106537.graph_c0	c33036.graph_c0			c115183.graph_c0	c103675.graph_c1	c107791.graph_c0	c58045.graph_c0	c106970.graph_c0	c112605.graph_c0	c41184.graph_c0	c109899.graph_c1	c98268.graph_c0	c106198.graph_c0	c107688.graph_c0	c109126.graph_c0	c108072.graph_c0	c88409.graph_c0	c106873.graph_c0	c108947.graph_c0	c106094.graph_c0	c108790.graph_c0	c108529.graph_c0	c106724.graph_c0	c97491.graph_c0	c97491.graph_c0	c106427.graph_c0	c108539.graph_c0	c89031.graph_c0	c104780.graph_c0	c107096.graph_c0		c106708.graph_c0
c36585.graph_c0	c108651.graph_c0	c107840.graph_c1	c110094.graph_c1	c106425.graph_c0	c106218.graph_c0	c107720.graph_c0		c107762.graph_c0	c108706.graph_c0		c107469.graph_c0	c105994.graph_c0	c107415.graph_c0	c106541.graph_c0	c33338.graph_c0			c115404.graph_c0	c103680.graph_c0	c107797.graph_c0	c59077.graph_c0	c106972.graph_c0	c112704.graph_c0	c41474.graph_c0	c109907.graph_c0	c98358.graph_c0	c106201.graph_c0	c107693.graph_c0	c109152.graph_c0	c108074.graph_c0	c88510.graph_c0	c106879.graph_c0	c108954.graph_c0	c106098.graph_c0	c108796.graph_c0	c108584.graph_c0	c106725.graph_c0	c97755.graph_c1	c97755.graph_c1	c106443.graph_c0	c108550.graph_c0	c8959.graph_c0	c104788.graph_c0	c107100.graph_c0		c106724.graph_c0
c38343.graph_c0	c108655.graph_c0	c107843.graph_c0	c110105.graph_c0	c106432.graph_c0	c106251.graph_c0	c107722.graph_c0		c107766.graph_c0	c108725.graph_c0		c107470.graph_c0	c106008.graph_c1	c107427.graph_c0	c106570.graph_c0	c33709.graph_c0			c116142.graph_c0	c103695.graph_c0	c107799.graph_c0	c60011.graph_c1	c106978.graph_c0	c112724.graph_c0	c4242.graph_c0	c109910.graph_c0	c98499.graph_c0	c106209.graph_c0	c107701.graph_c0	c109169.graph_c0	c108082.graph_c0	c88654.graph_c1	c106884.graph_c0	c108960.graph_c0	c106099.graph_c0	c108807.graph_c0	c108616.graph_c0	c106732.graph_c0	c97770.graph_c0	c97770.graph_c0	c106463.graph_c1	c108560.graph_c0	c89909.graph_c0	c104801.graph_c0	c107102.graph_c1		c106732.graph_c0
c38896.graph_c0	c108660.graph_c0	c107885.graph_c0	c110114.graph_c0	c106452.graph_c0	c106269.graph_c0	c107764.graph_c0		c107788.graph_c0	c108736.graph_c0		c107478.graph_c0	c106022.graph_c1	c107439.graph_c1	c106586.graph_c0	c34377.graph_c0			c116326.graph_c0	c103703.graph_c0	c107806.graph_c0	c60796.graph_c0	c106990.graph_c0	c112896.graph_c0	c4272.graph_c0	c109922.graph_c0	c98511.graph_c0	c106212.graph_c0	c107725.graph_c1	c109176.graph_c0	c108083.graph_c0	c88795.graph_c0	c106892.graph_c0	c108970.graph_c0	c106109.graph_c0	c108808.graph_c0	c108646.graph_c0	c106740.graph_c1	c97797.graph_c0	c97797.graph_c0	c106464.graph_c0	c108577.graph_c0	c90116.graph_c0	c104803.graph_c0	c107119.graph_c0		c106740.graph_c1
c39696.graph_c0	c108662.graph_c0	c107894.graph_c0	c110267.graph_c0	c106459.graph_c0	c106280.graph_c0	c107773.graph_c0		c107791.graph_c0	c108780.graph_c1		c107486.graph_c0	c106024.graph_c0	c107445.graph_c0	c106589.graph_c0	c34547.graph_c0			c116575.graph_c0	c103719.graph_c0	c107810.graph_c0	c61515.graph_c0	c107018.graph_c0	c113097.graph_c0	c42930.graph_c0	c109923.graph_c0	c98527.graph_c0	c106214.graph_c0	c107730.graph_c0	c109228.graph_c1	c108094.graph_c0	c89031.graph_c0	c106929.graph_c1	c109000.graph_c0	c106110.graph_c0	c108840.graph_c0	c108666.graph_c0	c106744.graph_c0	c97828.graph_c0	c97828.graph_c0	c106467.graph_c0	c108579.graph_c0	c90368.graph_c0	c104818.graph_c0	c107120.graph_c0		c106752.graph_c0
c4107.graph_c0	c108664.graph_c0	c107922.graph_c0	c110440.graph_c0	c106469.graph_c0	c106296.graph_c0	c107782.graph_c0		c107792.graph_c0	c108786.graph_c0		c107490.graph_c0	c106036.graph_c0	c107450.graph_c0	c106606.graph_c0	c34582.graph_c0			c116755.graph_c0	c103725.graph_c0	c107823.graph_c0	c62637.graph_c0	c107044.graph_c0	c113891.graph_c0	c43185.graph_c0	c109957.graph_c0	c98562.graph_c1	c106219.graph_c0	c107747.graph_c0	c109261.graph_c0	c108103.graph_c0	c8959.graph_c0	c106930.graph_c1	c109012.graph_c0	c106134.graph_c2	c108847.graph_c0	c108670.graph_c0	c106746.graph_c0	c97883.graph_c0	c97883.graph_c0	c106473.graph_c0	c108582.graph_c0	c90417.graph_c0	c104821.graph_c0	c107131.graph_c0		c106758.graph_c0
c41168.graph_c0	c108667.graph_c0	c107946.graph_c0	c110732.graph_c0	c106471.graph_c0	c106297.graph_c0	c107795.graph_c0		c107799.graph_c0	c108794.graph_c0		c107497.graph_c0	c106059.graph_c0	c107462.graph_c0	c106611.graph_c0	c37331.graph_c0			c117526.graph_c0	c103727.graph_c0	c107824.graph_c0	c63096.graph_c0	c107087.graph_c0	c115019.graph_c0	c43707.graph_c0	c109966.graph_c0	c98602.graph_c0	c106228.graph_c0	c107748.graph_c0	c109266.graph_c0	c108109.graph_c2	c89909.graph_c0	c106934.graph_c0	c109026.graph_c0	c106136.graph_c0	c108851.graph_c0	c108692.graph_c0	c106749.graph_c0	c97900.graph_c0	c97900.graph_c0	c106478.graph_c0	c108591.graph_c0	c90551.graph_c0	c104833.graph_c0	c107174.graph_c0		c106761.graph_c0
c41868.graph_c0	c108686.graph_c0	c107981.graph_c0	c110999.graph_c0	c106477.graph_c0	c106317.graph_c1	c107831.graph_c0		c107805.graph_c0	c108798.graph_c0		c107511.graph_c0	c106077.graph_c0	c107491.graph_c0	c106621.graph_c0	c37549.graph_c0			c117672.graph_c0	c103735.graph_c0	c107830.graph_c0	c63675.graph_c1	c107097.graph_c0	c115194.graph_c0	c44516.graph_c0	c109977.graph_c0	c98923.graph_c0	c106242.graph_c0	c107755.graph_c0	c109289.graph_c0	c108112.graph_c0	c90116.graph_c0	c106951.graph_c0	c109029.graph_c0	c106140.graph_c0	c108872.graph_c0	c108718.graph_c1	c106750.graph_c0	c97915.graph_c0	c97915.graph_c0	c106492.graph_c1	c108607.graph_c0	c90953.graph_c0	c104840.graph_c0	c107178.graph_c0		c106768.graph_c0
c42264.graph_c0	c108694.graph_c0	c108006.graph_c1	c111505.graph_c0	c106499.graph_c0	c106321.graph_c0	c107832.graph_c0		c107806.graph_c0	c108806.graph_c0		c107513.graph_c0	c106080.graph_c0	c107495.graph_c0	c106622.graph_c0	c37742.graph_c0			c118360.graph_c0	c103742.graph_c0	c107870.graph_c0	c65980.graph_c0	c107100.graph_c0	c115591.graph_c0	c46470.graph_c0	c109980.graph_c0	c99049.graph_c0	c10625.graph_c0	c107760.graph_c0	c109293.graph_c0	c108130.graph_c0	c90368.graph_c0	c106961.graph_c0	c109032.graph_c0	c106142.graph_c0	c108885.graph_c1	c108721.graph_c0	c106751.graph_c0	c97924.graph_c1	c97924.graph_c1	c106506.graph_c0	c108611.graph_c1	c91087.graph_c0	c104843.graph_c0	c107204.graph_c0		c106774.graph_c0
c42715.graph_c0	c108714.graph_c0	c108010.graph_c0	c111797.graph_c0	c106527.graph_c0	c106333.graph_c0	c107845.graph_c1		c107821.graph_c0	c108820.graph_c0		c107565.graph_c0	c106084.graph_c0	c107511.graph_c0	c106632.graph_c0	c38253.graph_c0			c118950.graph_c0	c103757.graph_c0	c107887.graph_c0	c67180.graph_c0	c107122.graph_c0	c115770.graph_c0	c46587.graph_c1	c109998.graph_c0	c99065.graph_c0	c106256.graph_c0	c107782.graph_c0	c109315.graph_c0	c108143.graph_c0	c90417.graph_c0	c106970.graph_c0	c109055.graph_c0	c106156.graph_c0	c108895.graph_c0	c108749.graph_c0	c106756.graph_c0	c97927.graph_c0	c97927.graph_c0	c106534.graph_c0	c108614.graph_c0	c91108.graph_c0	c104844.graph_c0	c107234.graph_c0		c106790.graph_c0
c43627.graph_c0	c108739.graph_c0	c108044.graph_c0	c112193.graph_c0	c106537.graph_c0	c106338.graph_c0	c107854.graph_c0		c107826.graph_c1	c108859.graph_c0		c107595.graph_c0	c106093.graph_c0	c107535.graph_c0	c106638.graph_c0	c38893.graph_c0			c119158.graph_c0	c103758.graph_c0	c107894.graph_c0	c67267.graph_c0	c107129.graph_c0	c117266.graph_c0	c46636.graph_c0	c109999.graph_c0	c99075.graph_c1	c106259.graph_c0	c107790.graph_c0	c109317.graph_c0	c108151.graph_c0	c90551.graph_c0	c106974.graph_c1	c109061.graph_c1	c106158.graph_c0	c108927.graph_c0	c108776.graph_c0	c106761.graph_c0	c98053.graph_c0	c98053.graph_c0	c106535.graph_c0	c108641.graph_c0	c91122.graph_c0	c104848.graph_c0	c107237.graph_c0		c106804.graph_c0
c48966.graph_c0	c108756.graph_c0	c108049.graph_c1	c112480.graph_c0	c106550.graph_c0	c106349.graph_c0	c107860.graph_c0		c107851.graph_c0	c108873.graph_c0		c107618.graph_c0	c106107.graph_c0	c107545.graph_c1	c106644.graph_c3	c39874.graph_c0			c120035.graph_c0	c103778.graph_c0	c107913.graph_c0	c68103.graph_c0	c107144.graph_c1	c117288.graph_c0	c47717.graph_c0	c110007.graph_c0	c99093.graph_c0	c106260.graph_c0	c107793.graph_c0	c109320.graph_c1	c108152.graph_c0	c90953.graph_c0	c106977.graph_c0	c109064.graph_c0	c106173.graph_c0	c108931.graph_c1	c108811.graph_c0	c106776.graph_c0	c98091.graph_c0	c98091.graph_c0	c106544.graph_c0	c108646.graph_c0	c91258.graph_c0	c104857.graph_c0	c107257.graph_c1		c106820.graph_c0
c49047.graph_c0	c108794.graph_c0	c108054.graph_c0	c112593.graph_c0	c106555.graph_c1	c106353.graph_c0	c107878.graph_c0		c107862.graph_c1	c108889.graph_c0		c107626.graph_c0	c106113.graph_c0	c107570.graph_c1	c106664.graph_c2	c39878.graph_c0			c120260.graph_c0	c103783.graph_c0	c107922.graph_c0	c68751.graph_c0	c107180.graph_c0	c117324.graph_c0	c49133.graph_c0	c110011.graph_c0	c99536.graph_c0	c106278.graph_c1	c107800.graph_c1	c109334.graph_c0	c108165.graph_c0	c91087.graph_c0	c106990.graph_c0	c109067.graph_c0	c106177.graph_c0	c108939.graph_c0	c108814.graph_c0	c106779.graph_c0	c98116.graph_c0	c98116.graph_c0	c106545.graph_c0	c108652.graph_c0	c91335.graph_c1	c104862.graph_c0	c107258.graph_c0		c106826.graph_c0
c53913.graph_c0	c108804.graph_c0	c108074.graph_c0	c112873.graph_c0	c106560.graph_c0	c106363.graph_c0	c107886.graph_c0		c107874.graph_c0	c108897.graph_c0		c107641.graph_c0	c106134.graph_c2	c107575.graph_c1	c106699.graph_c0	c43232.graph_c0			c120325.graph_c0	c103792.graph_c0	c107945.graph_c0	c70023.graph_c0	c107181.graph_c0	c117630.graph_c0	c51851.graph_c0	c110014.graph_c0	c99550.graph_c1	c106280.graph_c0	c107802.graph_c0	c109365.graph_c0	c108167.graph_c0	c91108.graph_c0	c107014.graph_c0	c109118.graph_c0	c106185.graph_c0	c108952.graph_c0	c108815.graph_c1	c106783.graph_c0	c98131.graph_c1	c98131.graph_c1	c106553.graph_c0	c108653.graph_c0	c91355.graph_c0	c104865.graph_c2	c107290.graph_c0		c106840.graph_c0
c54237.graph_c0	c108820.graph_c0	c108075.graph_c0	c112933.graph_c0	c106587.graph_c1	c106364.graph_c0	c107953.graph_c0		c107912.graph_c0	c108901.graph_c0		c107652.graph_c0	c106153.graph_c1	c107581.graph_c0	c106701.graph_c0	c4548.graph_c0			c120707.graph_c0	c103794.graph_c0	c107947.graph_c0	c70300.graph_c0	c107187.graph_c1	c117722.graph_c0	c52981.graph_c0	c110026.graph_c0	c99843.graph_c1	c10629.graph_c0	c107811.graph_c0	c109371.graph_c0	c108174.graph_c0	c91122.graph_c0	c107018.graph_c0	c109137.graph_c0	c106243.graph_c0	c109002.graph_c0	c108823.graph_c0	c106791.graph_c0	c98239.graph_c0	c98239.graph_c0	c106557.graph_c0	c108662.graph_c0	c91372.graph_c0	c104872.graph_c1	c107300.graph_c0		c106849.graph_c0
c54721.graph_c0	c108826.graph_c0	c108091.graph_c0	c113288.graph_c0	c106589.graph_c0	c106366.graph_c0	c107954.graph_c0		c107917.graph_c0	c108915.graph_c0		c107661.graph_c0	c106158.graph_c0	c107587.graph_c0	c106720.graph_c0	c46143.graph_c0			c120994.graph_c0	c103799.graph_c0	c107962.graph_c1	c71453.graph_c0	c107189.graph_c0	c118315.graph_c0	c53959.graph_c0	c110027.graph_c0	c99894.graph_c1	c106307.graph_c0	c107832.graph_c1	c109376.graph_c0	c108177.graph_c0	c91258.graph_c0	c107020.graph_c2	c109166.graph_c0	c106244.graph_c1	c109025.graph_c0	c108838.graph_c0	c106811.graph_c0	c98248.graph_c0	c98248.graph_c0	c106567.graph_c0	c108664.graph_c0	c91548.graph_c0	c104876.graph_c0	c107326.graph_c0		c106869.graph_c0
c55858.graph_c0	c108845.graph_c0	c108099.graph_c0	c113405.graph_c0	c106628.graph_c1	c106370.graph_c0	c107968.graph_c0		c107953.graph_c0	c108919.graph_c0		c107668.graph_c0	c106164.graph_c0	c107591.graph_c0	c106722.graph_c0	c4791.graph_c0			c121353.graph_c0	c103806.graph_c0	c107969.graph_c0	c72285.graph_c0	c107204.graph_c0	c11836.graph_c0	c5487.graph_c0	c110062.graph_c0	c99914.graph_c0	c106309.graph_c0	c107845.graph_c1	c109398.graph_c0	c108187.graph_c0	c91335.graph_c1	c107040.graph_c0	c109189.graph_c0	c106266.graph_c0	c109084.graph_c0	c108841.graph_c0	c106813.graph_c0	c98259.graph_c0	c98259.graph_c0	c106580.graph_c0	c108666.graph_c0	c91735.graph_c0	c104884.graph_c0	c107339.graph_c0		c106887.graph_c1
c57138.graph_c0	c108858.graph_c0	c108112.graph_c0	c113517.graph_c0	c106644.graph_c3	c106390.graph_c0	c107986.graph_c0		c107955.graph_c0	c108943.graph_c0		c107673.graph_c0	c106232.graph_c0	c107609.graph_c0	c106724.graph_c0	c50232.graph_c0			c121610.graph_c0	c103811.graph_c0	c107971.graph_c0	c73011.graph_c0	c107213.graph_c0	c118452.graph_c0	c5495.graph_c0	c110063.graph_c0		c106344.graph_c0	c107851.graph_c0	c109399.graph_c0	c108194.graph_c0	c91355.graph_c0	c107048.graph_c0	c109197.graph_c0	c106275.graph_c0	c109089.graph_c0	c108843.graph_c0	c106816.graph_c0	c98507.graph_c0	c98507.graph_c0	c106582.graph_c0	c108670.graph_c0	c91884.graph_c0	c104894.graph_c0	c107342.graph_c0		c106923.graph_c0
c59534.graph_c0	c108895.graph_c0	c108120.graph_c0	c113626.graph_c0	c106652.graph_c0	c106410.graph_c0	c107992.graph_c0		c107956.graph_c0	c108953.graph_c0		c107688.graph_c0	c106238.graph_c0	c107631.graph_c0	c106727.graph_c0	c51993.graph_c0			c122133.graph_c0	c103840.graph_c1	c107996.graph_c0	c73842.graph_c0	c107225.graph_c0	c118860.graph_c0	c55170.graph_c0	c110081.graph_c0		c106347.graph_c0	c107856.graph_c0	c109411.graph_c0	c108215.graph_c0	c91372.graph_c0	c107053.graph_c0	c109220.graph_c0	c106294.graph_c1	c109101.graph_c1	c108853.graph_c0	c106821.graph_c0	c98623.graph_c0	c98623.graph_c0	c106585.graph_c0	c108672.graph_c0	c91887.graph_c0	c104895.graph_c0	c107349.graph_c0		c106933.graph_c0
c60252.graph_c1	c108909.graph_c0	c108139.graph_c1	c114028.graph_c0	c106658.graph_c0	c106416.graph_c0	c107996.graph_c0		c107964.graph_c0	c108960.graph_c1		c107724.graph_c0	c106256.graph_c0	c107636.graph_c0	c106728.graph_c0	c54792.graph_c0			c122538.graph_c0	c103843.graph_c0	c107998.graph_c0	c74115.graph_c0	c107236.graph_c0	c118896.graph_c0	c55510.graph_c0	c110082.graph_c0		c106352.graph_c0	c107858.graph_c0	c109420.graph_c0	c108230.graph_c0	c91548.graph_c0	c107063.graph_c0	c109259.graph_c0	c106301.graph_c0	c109111.graph_c0	c108861.graph_c0	c106831.graph_c0	c98693.graph_c0	c98693.graph_c0	c106598.graph_c0	c108689.graph_c0	c91958.graph_c0	c104896.graph_c0	c107420.graph_c0		c106957.graph_c0
c60728.graph_c0	c108913.graph_c0	c108156.graph_c0	c114340.graph_c0	c106662.graph_c0	c106422.graph_c0	c108014.graph_c0		c108001.graph_c0	c108961.graph_c0		c107739.graph_c0	c106274.graph_c0	c107640.graph_c0	c106773.graph_c0	c56090.graph_c0			c122740.graph_c0	c103848.graph_c0	c107999.graph_c0	c74911.graph_c0	c107241.graph_c0	c119289.graph_c0	c55815.graph_c0	c110084.graph_c0		c106375.graph_c0	c107870.graph_c0	c109438.graph_c0	c108250.graph_c1	c91735.graph_c0	c107071.graph_c0	c109268.graph_c0	c106333.graph_c0	c109120.graph_c1	c108880.graph_c0	c106859.graph_c0	c98959.graph_c1	c98959.graph_c1	c106609.graph_c0	c108690.graph_c0	c92035.graph_c0	c104899.graph_c0	c107422.graph_c1		c106964.graph_c0
c62755.graph_c0	c108924.graph_c0	c108169.graph_c0	c114362.graph_c0	c106683.graph_c0	c106432.graph_c0	c108015.graph_c0		c108002.graph_c1	c108967.graph_c0		c107784.graph_c0	c106290.graph_c0	c107649.graph_c0	c106785.graph_c0	c56128.graph_c0			c122985.graph_c0	c103860.graph_c0	c108000.graph_c0	c75165.graph_c0	c107242.graph_c0	c119392.graph_c0	c56415.graph_c0	c110094.graph_c1		c106376.graph_c0	c107889.graph_c0	c109444.graph_c0	c108277.graph_c0	c91884.graph_c0	c107090.graph_c0	c109316.graph_c0	c106336.graph_c0	c109125.graph_c0	c108885.graph_c1	c106870.graph_c0	c98964.graph_c2	c98964.graph_c2	c106615.graph_c1	c108694.graph_c0	c92037.graph_c0	c104901.graph_c4	c107423.graph_c0		c106968.graph_c0
c62869.graph_c0	c108926.graph_c0	c108181.graph_c0	c114674.graph_c0	c106691.graph_c1	c106433.graph_c0	c108017.graph_c0		c108014.graph_c0	c109007.graph_c0		c107793.graph_c0	c106296.graph_c0	c107655.graph_c0	c106797.graph_c0	c56771.graph_c0			c123.graph_c0	c103861.graph_c0	c108027.graph_c0	c75377.graph_c0	c107244.graph_c2	c119863.graph_c0	c58224.graph_c1	c110099.graph_c0		c106377.graph_c1	c107897.graph_c0	c109457.graph_c0	c108287.graph_c0	c91887.graph_c0	c107098.graph_c0	c109321.graph_c0	c106348.graph_c0	c109135.graph_c0	c108890.graph_c0	c106871.graph_c0	c98974.graph_c0	c98974.graph_c0	c106626.graph_c1	c108707.graph_c0	c92141.graph_c0	c104918.graph_c0	c107436.graph_c1		c107011.graph_c0
c65060.graph_c0	c108936.graph_c0	c108208.graph_c0	c114836.graph_c0	c106692.graph_c0	c106446.graph_c0	c108083.graph_c0		c108017.graph_c0	c109032.graph_c0		c107808.graph_c0	c106297.graph_c0	c107659.graph_c2	c106801.graph_c0	c57066.graph_c0			c125091.graph_c0	c103866.graph_c0	c108039.graph_c0	c7625.graph_c0	c107270.graph_c1	c120253.graph_c0	c58340.graph_c0	c110113.graph_c0		c106393.graph_c0	c107898.graph_c0	c109461.graph_c0	c108307.graph_c0	c91958.graph_c0	c107122.graph_c0	c109323.graph_c0	c106348.graph_c1	c109154.graph_c0	c108893.graph_c0	c106873.graph_c0	c98976.graph_c0	c98976.graph_c0	c106632.graph_c0	c108725.graph_c0	c92186.graph_c0	c104924.graph_c0	c107438.graph_c0		c107039.graph_c0
c66593.graph_c0	c108946.graph_c0	c108224.graph_c1	c115573.graph_c0	c106694.graph_c0	c106449.graph_c0	c108109.graph_c2		c108042.graph_c0	c109033.graph_c0		c107810.graph_c0	c106310.graph_c0	c107685.graph_c0	c106803.graph_c0	c58278.graph_c0			c125179.graph_c0	c103903.graph_c0	c108044.graph_c0	c76985.graph_c1	c107280.graph_c0	c120430.graph_c0	c59011.graph_c0	c110242.graph_c0		c106419.graph_c0	c107903.graph_c0	c109467.graph_c0	c108311.graph_c0	c92035.graph_c0	c107128.graph_c0	c109348.graph_c0	c106349.graph_c0	c109171.graph_c0	c108895.graph_c0	c106877.graph_c0	c99128.graph_c0	c99128.graph_c0	c106658.graph_c0	c108748.graph_c0	c92319.graph_c0	c104936.graph_c0	c107441.graph_c0		c107055.graph_c0
c66998.graph_c0	c108992.graph_c0	c108231.graph_c0	c115893.graph_c0	c106700.graph_c0	c106456.graph_c0	c108112.graph_c0		c108085.graph_c0	c109048.graph_c0		c107817.graph_c0	c106333.graph_c0	c107687.graph_c0	c106806.graph_c0	c60021.graph_c0			c125403.graph_c0	c103906.graph_c0	c108106.graph_c1	c77122.graph_c0	c107281.graph_c0	c120907.graph_c0	c60488.graph_c0	c110890.graph_c0		c106448.graph_c0	c107905.graph_c0	c109470.graph_c0	c108346.graph_c0	c92037.graph_c0	c107141.graph_c2	c109354.graph_c0	c106356.graph_c0	c109175.graph_c1	c108931.graph_c0	c106882.graph_c0	c99236.graph_c1	c99236.graph_c1	c106676.graph_c0	c108749.graph_c0	c92396.graph_c0	c104955.graph_c0	c107443.graph_c0		c107058.graph_c0
c67239.graph_c0	c109012.graph_c0	c108268.graph_c0	c116582.graph_c0	c106705.graph_c0	c106470.graph_c0	c108114.graph_c0		c108111.graph_c0	c109059.graph_c0		c107818.graph_c0	c106345.graph_c0	c107697.graph_c0	c106830.graph_c0	c60136.graph_c0			c125711.graph_c0	c103907.graph_c1	c108126.graph_c1	c79629.graph_c0	c107289.graph_c0	c120995.graph_c0	c60618.graph_c0	c111370.graph_c0		c106466.graph_c0	c107924.graph_c0	c109504.graph_c0	c108354.graph_c0	c92141.graph_c0	c107154.graph_c0	c109357.graph_c0	c106357.graph_c0	c109181.graph_c0	c108937.graph_c1	c106899.graph_c0	c99245.graph_c0	c99245.graph_c0	c106701.graph_c0	c108758.graph_c0	c92443.graph_c0	c104958.graph_c1	c107452.graph_c0		c107059.graph_c0
c68069.graph_c0	c109015.graph_c3	c108283.graph_c1	c116770.graph_c0	c106711.graph_c2	c106472.graph_c0	c108120.graph_c0		c108124.graph_c0	c109067.graph_c0		c107827.graph_c0	c106355.graph_c1	c107724.graph_c0	c106834.graph_c1	c61648.graph_c0			c126337.graph_c0	c103914.graph_c0	c108141.graph_c0	c79730.graph_c0	c107300.graph_c0	c122033.graph_c0	c62242.graph_c0	c112121.graph_c0		c106470.graph_c0	c107932.graph_c0	c109505.graph_c0	c108366.graph_c0	c92186.graph_c0	c107158.graph_c1	c109368.graph_c0	c106360.graph_c1	c109185.graph_c0	c108958.graph_c0	c106917.graph_c0	c99351.graph_c0	c99351.graph_c0	c106710.graph_c0	c108767.graph_c1	c92453.graph_c0	c104966.graph_c0	c107493.graph_c0		c107101.graph_c1
c68608.graph_c0	c109067.graph_c0	c108306.graph_c0	c116773.graph_c0	c106717.graph_c0	c106474.graph_c0	c108125.graph_c0		c108129.graph_c0	c109082.graph_c0		c107845.graph_c1	c106363.graph_c0	c107727.graph_c1	c106870.graph_c0	c61882.graph_c1			c126774.graph_c0	c103927.graph_c0	c108160.graph_c0	c79753.graph_c0	c107305.graph_c1	c122038.graph_c0	c62869.graph_c0	c112724.graph_c0		c106490.graph_c0	c107977.graph_c0	c109507.graph_c0	c108388.graph_c0	c92319.graph_c0	c107163.graph_c0	c109378.graph_c0	c106363.graph_c0	c109212.graph_c0	c108978.graph_c0	c106922.graph_c0	c9939.graph_c0	c9939.graph_c0	c106719.graph_c0	c108769.graph_c1	c92502.graph_c0	c104970.graph_c0	c107505.graph_c0		c107109.graph_c0
c68930.graph_c0	c109070.graph_c0	c108332.graph_c0	c118269.graph_c0	c106728.graph_c0	c106477.graph_c0	c108126.graph_c1		c108150.graph_c0	c109102.graph_c0		c107854.graph_c0	c106364.graph_c0	c107755.graph_c0	c106917.graph_c0	c63251.graph_c0			c126842.graph_c0	c103932.graph_c0	c108169.graph_c0	c79859.graph_c0	c107309.graph_c0	c123879.graph_c0	c63316.graph_c0	c113596.graph_c0		c106498.graph_c0	c107977.graph_c1	c109547.graph_c0	c108410.graph_c0	c92396.graph_c0	c107167.graph_c0	c109384.graph_c0	c106387.graph_c0	c109225.graph_c0	c109017.graph_c0	c106929.graph_c1	c99441.graph_c0	c99441.graph_c0	c106720.graph_c0	c108774.graph_c0	c92642.graph_c0	c104980.graph_c0	c107524.graph_c0		c107123.graph_c0
c69084.graph_c0	c109099.graph_c0	c108352.graph_c1	c118384.graph_c0	c106758.graph_c0	c106487.graph_c0	c108150.graph_c0		c108201.graph_c0	c109108.graph_c0		c107858.graph_c0	c106366.graph_c0	c107763.graph_c0	c106918.graph_c0	c63479.graph_c0			c127079.graph_c0	c103934.graph_c0	c108195.graph_c0	c80624.graph_c0	c107313.graph_c0	c125122.graph_c0	c65083.graph_c0	c114485.graph_c0		c106507.graph_c0	c108012.graph_c1	c109565.graph_c0	c108416.graph_c0	c92443.graph_c0	c107171.graph_c1	c109411.graph_c0	c106389.graph_c0	c109234.graph_c0	c109029.graph_c0	c106930.graph_c1	c99488.graph_c0	c99488.graph_c0	c106723.graph_c0	c108796.graph_c0	c92718.graph_c1	c104982.graph_c0	c107532.graph_c1		c107137.graph_c1
c69842.graph_c0	c109135.graph_c0	c108353.graph_c0	c119005.graph_c0	c106773.graph_c0	c106490.graph_c0	c108166.graph_c0		c108204.graph_c0	c109111.graph_c0		c107873.graph_c1	c106373.graph_c0	c107768.graph_c0	c106922.graph_c0	c64461.graph_c0			c128005.graph_c0	c103944.graph_c0	c108204.graph_c0	c80656.graph_c0	c107316.graph_c0	c125417.graph_c0	c65143.graph_c0	c115490.graph_c0		c106513.graph_c0	c108014.graph_c0	c109575.graph_c0	c108432.graph_c0	c92453.graph_c0	c107185.graph_c0	c109418.graph_c0	c106393.graph_c0	c109249.graph_c0	c109055.graph_c0	c106956.graph_c0	c99735.graph_c0	c99735.graph_c0	c106770.graph_c0	c108805.graph_c0	c92842.graph_c0	c104984.graph_c0	c107537.graph_c0		c107138.graph_c0
c70166.graph_c0	c109139.graph_c0	c108390.graph_c2	c12027.graph_c0	c106791.graph_c0	c106501.graph_c0	c108171.graph_c0		c108206.graph_c1	c109117.graph_c0		c107896.graph_c0	c106375.graph_c0	c107779.graph_c0	c106931.graph_c0	c65676.graph_c0			c128510.graph_c0	c103947.graph_c0	c108212.graph_c0	c8086.graph_c0	c107326.graph_c0	c125712.graph_c0	c65353.graph_c0	c115543.graph_c0		c106521.graph_c0	c108019.graph_c1	c109594.graph_c0	c108434.graph_c0	c92502.graph_c0	c107194.graph_c0	c109461.graph_c0	c106394.graph_c0	c109251.graph_c0	c109057.graph_c0	c106994.graph_c1	c99785.graph_c1	c99785.graph_c1	c106771.graph_c0	c108815.graph_c1	c93152.graph_c0	c104987.graph_c0	c107540.graph_c0		c107157.graph_c1
c70212.graph_c0	c109157.graph_c1	c108399.graph_c0	c120858.graph_c0	c106796.graph_c0	c106510.graph_c0	c108180.graph_c0		c108222.graph_c0	c109157.graph_c1		c107905.graph_c0	c106382.graph_c0	c107806.graph_c0	c106934.graph_c0	c66124.graph_c0			c130465.graph_c0	c103952.graph_c0	c108221.graph_c0	c80883.graph_c0	c107335.graph_c0	c126199.graph_c0	c65489.graph_c0	c117020.graph_c0		c106527.graph_c0	c108024.graph_c0	c109664.graph_c0	c108461.graph_c0	c92642.graph_c0	c107199.graph_c0	c109462.graph_c0	c106396.graph_c0	c109282.graph_c0	c109122.graph_c0	c106996.graph_c0	c99988.graph_c0	c99988.graph_c0	c106774.graph_c0	c108820.graph_c0	c93518.graph_c0	c104994.graph_c0	c107547.graph_c0		c107158.graph_c0
c70273.graph_c0	c109161.graph_c0	c108408.graph_c1	c121148.graph_c0	c106826.graph_c0	c106520.graph_c0	c108181.graph_c0		c108250.graph_c0	c109159.graph_c0		c107909.graph_c0	c106387.graph_c0	c107809.graph_c0	c106958.graph_c0	c66245.graph_c0			c130764.graph_c0	c103957.graph_c0	c108231.graph_c0	c81171.graph_c0	c107339.graph_c0	c126246.graph_c0	c65701.graph_c0	c117693.graph_c0		c106530.graph_c0	c108027.graph_c0	c109666.graph_c0	c108473.graph_c0	c92718.graph_c1	c107200.graph_c0	c109473.graph_c0	c106401.graph_c0	c109296.graph_c0	c109123.graph_c0	c107052.graph_c0			c106778.graph_c0	c108825.graph_c0	c93581.graph_c0	c105007.graph_c0	c107574.graph_c0		c107186.graph_c0
c70515.graph_c0	c109175.graph_c1	c108418.graph_c0	c121387.graph_c0	c106829.graph_c0	c106524.graph_c0	c108192.graph_c0		c108277.graph_c0	c109166.graph_c0		c107910.graph_c0	c106422.graph_c0	c107841.graph_c0	c106960.graph_c0	c67659.graph_c0			c131841.graph_c0	c103965.graph_c0	c108239.graph_c0	c81340.graph_c0	c107349.graph_c0	c126326.graph_c0	c66263.graph_c0	c117924.graph_c0		c106539.graph_c0	c108028.graph_c0	c109704.graph_c0	c108484.graph_c0	c92739.graph_c0	c107201.graph_c0	c109474.graph_c0	c106428.graph_c0	c109341.graph_c0	c109133.graph_c0	c107067.graph_c0			c106780.graph_c0	c108828.graph_c0	c93650.graph_c0	c105024.graph_c0	c107581.graph_c0		c107192.graph_c0
c70603.graph_c0	c109180.graph_c0	c108469.graph_c0	c122179.graph_c0	c106832.graph_c0	c106531.graph_c0	c108201.graph_c0		c108279.graph_c0	c109182.graph_c0		c107915.graph_c0	c106426.graph_c0	c107850.graph_c0	c106977.graph_c0	c67976.graph_c0			c131949.graph_c0	c103969.graph_c0	c108266.graph_c0	c81401.graph_c0	c107360.graph_c0	c126359.graph_c0	c66323.graph_c0	c118123.graph_c0		c106543.graph_c0	c108029.graph_c1	c109770.graph_c0	c108486.graph_c0	c92842.graph_c0	c107202.graph_c0	c109480.graph_c0	c106442.graph_c0	c109342.graph_c0	c109153.graph_c0	c107083.graph_c1			c106812.graph_c1	c108844.graph_c0	c93853.graph_c0	c105027.graph_c0	c107636.graph_c0		c107209.graph_c0
c71976.graph_c0	c109217.graph_c0	c108473.graph_c0	c123472.graph_c0	c106844.graph_c0	c106535.graph_c0	c108212.graph_c0		c108297.graph_c0	c109193.graph_c0		c107917.graph_c0	c106445.graph_c0	c107862.graph_c1	c106981.graph_c0	c68159.graph_c1			c132780.graph_c0	c103973.graph_c0	c108273.graph_c0	c81577.graph_c0	c107363.graph_c0	c126570.graph_c0	c6652.graph_c0	c118318.graph_c0		c106574.graph_c0	c108030.graph_c1	c109777.graph_c0	c108504.graph_c0	c93076.graph_c0	c107210.graph_c0	c109512.graph_c0	c106464.graph_c0	c109385.graph_c0	c109173.graph_c0	c107116.graph_c0			c106823.graph_c0	c108857.graph_c0	c93963.graph_c0	c105032.graph_c0	c107638.graph_c0		c107218.graph_c0
c72290.graph_c0	c109219.graph_c0	c108481.graph_c0	c123488.graph_c0	c106853.graph_c0	c106540.graph_c1	c108219.graph_c1		c108301.graph_c0	c109206.graph_c0		c107945.graph_c0	c106448.graph_c0	c107868.graph_c0	c106987.graph_c0	c69460.graph_c0			c133065.graph_c0	c103988.graph_c0	c108285.graph_c0	c81988.graph_c0	c107375.graph_c0	c127081.graph_c0	c67138.graph_c0	c118578.graph_c0		c106584.graph_c0	c108040.graph_c0	c109780.graph_c0	c108505.graph_c0	c93152.graph_c0	c107250.graph_c0	c109553.graph_c0	c106468.graph_c0	c109402.graph_c0	c109174.graph_c0	c107184.graph_c0			c106846.graph_c1	c108861.graph_c0	c94029.graph_c0	c105042.graph_c0	c107687.graph_c0		c107231.graph_c0
c72598.graph_c0	c109222.graph_c0	c108504.graph_c0	c123571.graph_c0	c106868.graph_c1	c106557.graph_c0	c108231.graph_c0		c108307.graph_c0	c109210.graph_c0		c107956.graph_c0	c106453.graph_c1	c107901.graph_c0	c107002.graph_c0	c69804.graph_c0			c13845.graph_c0	c104008.graph_c0	c108294.graph_c0	c82417.graph_c0	c107382.graph_c0	c127455.graph_c0	c68525.graph_c0	c118887.graph_c0		c106622.graph_c0	c108043.graph_c1	c109824.graph_c0	c108512.graph_c4	c93518.graph_c0	c107264.graph_c0	c109563.graph_c0	c106473.graph_c1	c109411.graph_c0	c109177.graph_c0	c107202.graph_c0			c106847.graph_c0	c108864.graph_c0	c94086.graph_c0	c105093.graph_c0	c107689.graph_c0		c107232.graph_c0
c73693.graph_c0	c109227.graph_c0	c108528.graph_c0	c123738.graph_c0	c106873.graph_c0	c106563.graph_c1	c108239.graph_c0		c108314.graph_c0	c109211.graph_c0		c107961.graph_c0	c106464.graph_c0	c107904.graph_c0	c107022.graph_c0	c700.graph_c0			c16200.graph_c0	c104009.graph_c0	c108310.graph_c0	c82648.graph_c0	c107401.graph_c0	c127523.graph_c0	c68895.graph_c0	c119021.graph_c0		c106623.graph_c0	c108050.graph_c1	c109829.graph_c0	c108536.graph_c0	c93581.graph_c0	c107269.graph_c0	c109567.graph_c0	c106476.graph_c0	c109432.graph_c0	c109188.graph_c0	c107204.graph_c0			c106863.graph_c0	c108872.graph_c0	c94091.graph_c0	c105105.graph_c0	c107701.graph_c0		c107244.graph_c0
c73991.graph_c0	c109232.graph_c0	c108531.graph_c0	c123952.graph_c0	c106892.graph_c0	c106565.graph_c0	c108240.graph_c0		c108317.graph_c0	c109216.graph_c0		c107962.graph_c0	c106466.graph_c0	c107912.graph_c0	c107046.graph_c0	c70068.graph_c0			c21464.graph_c0	c104017.graph_c0	c108315.graph_c0	c82657.graph_c0	c107417.graph_c0	c127984.graph_c0	c69008.graph_c0	c119196.graph_c0		c106638.graph_c0	c108060.graph_c0	c109833.graph_c0	c108565.graph_c0	c93650.graph_c0	c107294.graph_c1	c109584.graph_c0	c106486.graph_c0	c109464.graph_c0	c109190.graph_c0	c107210.graph_c0			c106893.graph_c2	c108878.graph_c0	c94595.graph_c0	c105118.graph_c0	c107704.graph_c0		c107280.graph_c0
c74469.graph_c0	c109242.graph_c0	c108543.graph_c0	c124985.graph_c0	c106916.graph_c0	c106568.graph_c0	c108260.graph_c0		c108320.graph_c0	c109232.graph_c0		c107963.graph_c0	c106490.graph_c0	c107929.graph_c0	c107047.graph_c1	c70404.graph_c1			c2167.graph_c0	c104020.graph_c1	c108333.graph_c0	c82843.graph_c1	c107418.graph_c0	c128533.graph_c0	c69088.graph_c0	c120354.graph_c0		c106649.graph_c0	c108087.graph_c0	c109895.graph_c0	c108572.graph_c0	c93853.graph_c0	c107298.graph_c0	c109588.graph_c0	c106490.graph_c0	c109467.graph_c1	c109192.graph_c0	c107218.graph_c0			c106899.graph_c0	c108900.graph_c0	c94621.graph_c0	c105153.graph_c0	c107764.graph_c0		c107287.graph_c0
c74979.graph_c0	c109274.graph_c0	c108544.graph_c0	c125256.graph_c0	c106918.graph_c0	c106588.graph_c0	c108271.graph_c0		c108323.graph_c0	c109233.graph_c0		c107979.graph_c0	c106544.graph_c0	c107972.graph_c0	c107058.graph_c0	c70958.graph_c1			c21986.graph_c0	c104023.graph_c0	c108339.graph_c0	c82920.graph_c0	c107428.graph_c0	c128943.graph_c0	c69474.graph_c1	c12065.graph_c0		c106657.graph_c0	c108100.graph_c0	c109901.graph_c0	c108577.graph_c0	c93963.graph_c0	c107300.graph_c0	c109595.graph_c0	c106492.graph_c0	c109474.graph_c0	c109205.graph_c0	c107236.graph_c0			c106911.graph_c0	c108964.graph_c0	c94655.graph_c0	c105173.graph_c0	c107773.graph_c0		c107291.graph_c0
c75148.graph_c0	c109277.graph_c0	c108556.graph_c0	c126453.graph_c0	c106963.graph_c0	c106622.graph_c0	c108272.graph_c0		c108364.graph_c0	c109235.graph_c0		c107990.graph_c0	c106556.graph_c0	c107975.graph_c0	c107060.graph_c0	c71542.graph_c0			c22296.graph_c0	c104026.graph_c0	c108344.graph_c2	c83212.graph_c0	c107437.graph_c0	c129069.graph_c0	c70616.graph_c0	c121074.graph_c0		c106665.graph_c0	c108109.graph_c2	c109907.graph_c0	c108581.graph_c0	c94029.graph_c0	c107303.graph_c0	c109600.graph_c0	c106492.graph_c1	c109491.graph_c0	c109220.graph_c0	c107274.graph_c0			c106914.graph_c0	c108968.graph_c0	c94670.graph_c0	c105185.graph_c1	c107809.graph_c0		c107321.graph_c0
c75236.graph_c0	c109294.graph_c0	c108561.graph_c0	c126456.graph_c0	c106987.graph_c0	c106631.graph_c0	c108279.graph_c0		c108370.graph_c0	c109250.graph_c0		c107997.graph_c0	c106565.graph_c0	c107979.graph_c0	c107074.graph_c0	c71923.graph_c0			c22320.graph_c0	c104038.graph_c0	c108359.graph_c1	c83574.graph_c0	c107443.graph_c0	c129317.graph_c0	c71901.graph_c0	c121115.graph_c0		c106668.graph_c0	c108111.graph_c0	c109917.graph_c0	c108593.graph_c0	c94086.graph_c0	c107334.graph_c0	c109605.graph_c0	c106493.graph_c0	c109493.graph_c0	c109238.graph_c0	c107276.graph_c0			c106925.graph_c0	c108970.graph_c0	c94875.graph_c0	c105195.graph_c0	c107819.graph_c0		c107322.graph_c0
c75555.graph_c0	c109306.graph_c0	c108577.graph_c0	c126771.graph_c0	c106999.graph_c1	c106637.graph_c0	c108285.graph_c0		c108394.graph_c0	c109259.graph_c0		c108004.graph_c0	c106568.graph_c0	c108017.graph_c0	c107083.graph_c1	c72376.graph_c0			c24173.graph_c0	c104049.graph_c0	c108361.graph_c1	c83622.graph_c0	c107464.graph_c0	c130055.graph_c0	c72596.graph_c0	c12161.graph_c0		c106675.graph_c0	c108137.graph_c0	c109930.graph_c0	c108599.graph_c0	c94091.graph_c0	c107340.graph_c0	c109620.graph_c0	c106507.graph_c0	c109503.graph_c0	c109242.graph_c0	c107281.graph_c0			c106933.graph_c0	c108982.graph_c0	c95000.graph_c0	c105200.graph_c0	c107823.graph_c0		c107330.graph_c0
c75815.graph_c0	c109325.graph_c0	c108593.graph_c0	c126811.graph_c0	c107000.graph_c0	c106643.graph_c0	c108298.graph_c0		c108413.graph_c0	c109261.graph_c0		c108006.graph_c1	c106569.graph_c0	c108024.graph_c0	c107084.graph_c0	c73155.graph_c0			c24510.graph_c0	c10406.graph_c0	c108406.graph_c0	c83708.graph_c1	c107466.graph_c0	c130113.graph_c0	c72781.graph_c0	c122684.graph_c0		c106676.graph_c0	c108145.graph_c0	c109942.graph_c0	c108616.graph_c0	c94595.graph_c0	c107344.graph_c0	c109643.graph_c3	c106510.graph_c0	c109505.graph_c0	c109256.graph_c1	c107289.graph_c0			c106937.graph_c0	c108999.graph_c0	c95045.graph_c0	c105212.graph_c0	c107830.graph_c0		c107340.graph_c0
c76796.graph_c0	c109331.graph_c0	c108594.graph_c0	c126854.graph_c0	c107015.graph_c1	c106644.graph_c0	c108334.graph_c0		c108417.graph_c0	c109270.graph_c0		c108007.graph_c0	c106600.graph_c0	c108025.graph_c0	c107090.graph_c0	c74004.graph_c0			c24555.graph_c0	c104072.graph_c0	c108410.graph_c0	c83741.graph_c1	c107477.graph_c0	c130140.graph_c0	c73012.graph_c0	c123488.graph_c0		c106682.graph_c0	c108159.graph_c0	c109956.graph_c0	c108627.graph_c0	c94621.graph_c0	c107345.graph_c0	c109645.graph_c0	c106529.graph_c0	c109516.graph_c0	c109265.graph_c0	c107299.graph_c0			c106956.graph_c0	c109020.graph_c0	c95068.graph_c0	c105218.graph_c0	c107834.graph_c0		c107356.graph_c1
c76885.graph_c0	c109348.graph_c0	c108598.graph_c0	c129644.graph_c0	c107017.graph_c0	c106661.graph_c0	c108342.graph_c0		c108446.graph_c1	c109275.graph_c0		c108018.graph_c0	c106606.graph_c0	c108042.graph_c0	c107103.graph_c0	c74670.graph_c0			c247.graph_c0	c104104.graph_c0	c108417.graph_c0	c83759.graph_c0	c107478.graph_c0	c130202.graph_c0	c73249.graph_c0	c124075.graph_c0		c106702.graph_c0	c108160.graph_c0	c109970.graph_c0	c108630.graph_c0	c94655.graph_c0	c107348.graph_c0	c109677.graph_c0	c106549.graph_c0	c109520.graph_c0	c109274.graph_c0	c107300.graph_c0			c106976.graph_c0	c109024.graph_c0	c95109.graph_c2	c105238.graph_c0	c107845.graph_c1		c107367.graph_c0
c77976.graph_c0	c109350.graph_c0	c108615.graph_c0	c129705.graph_c0	c107018.graph_c0	c106681.graph_c0	c108350.graph_c0		c108456.graph_c0	c109277.graph_c0		c108025.graph_c0	c106609.graph_c0	c108077.graph_c0	c107105.graph_c0	c75225.graph_c0			c24835.graph_c0	c104114.graph_c0	c108449.graph_c0	c84220.graph_c0	c107485.graph_c0	c130825.graph_c0	c73957.graph_c0	c124735.graph_c0		c106719.graph_c0	c108189.graph_c0	c109987.graph_c0	c108655.graph_c0	c94670.graph_c0	c107360.graph_c0	c109678.graph_c0	c106553.graph_c0	c109560.graph_c0	c109283.graph_c0	c107309.graph_c0			c106996.graph_c0	c109037.graph_c0	c95298.graph_c0	c105244.graph_c0	c107855.graph_c0		c107377.graph_c3
c78020.graph_c0	c109376.graph_c0	c108628.graph_c0	c13027.graph_c0	c107024.graph_c0	c106683.graph_c0	c108355.graph_c0		c108470.graph_c0	c109332.graph_c0		c108027.graph_c0	c106632.graph_c0	c108096.graph_c2	c107113.graph_c0	c75236.graph_c0			c2633.graph_c0	c104137.graph_c0	c108497.graph_c0	c84483.graph_c0	c107489.graph_c0	c131203.graph_c0	c74371.graph_c0	c125235.graph_c0		c106743.graph_c0	c108197.graph_c0	c109993.graph_c0	c108673.graph_c0	c94875.graph_c0	c107362.graph_c0	c109687.graph_c0	c10656.graph_c0	c109572.graph_c0	c109288.graph_c0	c107368.graph_c0			c106998.graph_c0	c109049.graph_c0	c95329.graph_c0	c105285.graph_c0	c107884.graph_c0		c107400.graph_c0
c78266.graph_c0	c109391.graph_c0	c108643.graph_c0	c130549.graph_c0	c107040.graph_c0	c106688.graph_c0	c108391.graph_c2		c108486.graph_c0	c109356.graph_c0		c108052.graph_c0	c106654.graph_c0	c108106.graph_c1	c107116.graph_c0	c75415.graph_c0			c29264.graph_c0	c104164.graph_c0	c108499.graph_c0	c84571.graph_c0	c107495.graph_c0	c132238.graph_c0	c74700.graph_c0	c127016.graph_c0		c106744.graph_c0	c108202.graph_c1	c109998.graph_c0	c108676.graph_c0	c95000.graph_c0	c107365.graph_c0	c109700.graph_c0	c106565.graph_c0	c109579.graph_c0	c109293.graph_c0	c107370.graph_c0			c107001.graph_c0	c109058.graph_c0	c95337.graph_c0	c105292.graph_c0	c107891.graph_c0		c107403.graph_c0
c7871.graph_c0	c109427.graph_c0	c108651.graph_c0	c130874.graph_c0	c107074.graph_c0	c106691.graph_c0	c108424.graph_c0		c108487.graph_c1	c109358.graph_c0		c108054.graph_c0	c106657.graph_c0	c108107.graph_c0	c107122.graph_c0	c75786.graph_c0			c29928.graph_c0	c104166.graph_c0	c108500.graph_c0	c84577.graph_c0	c107505.graph_c0	c132818.graph_c0	c74755.graph_c0	c127148.graph_c0		c106749.graph_c0	c108210.graph_c0	c110001.graph_c0	c108688.graph_c0	c95045.graph_c0	c107392.graph_c4	c109706.graph_c0	c106570.graph_c0	c109603.graph_c0	c109296.graph_c0	c107373.graph_c0			c107010.graph_c0	c109065.graph_c0	c95340.graph_c0	c105304.graph_c0	c107892.graph_c0		c107420.graph_c0
c78852.graph_c1	c109458.graph_c0	c108662.graph_c0	c132143.graph_c0	c107093.graph_c0	c106700.graph_c0	c108435.graph_c1		c108488.graph_c0	c109369.graph_c0		c108061.graph_c0	c106664.graph_c0	c108113.graph_c0	c107123.graph_c1	c76549.graph_c0			c30908.graph_c0	c104171.graph_c0	c108517.graph_c0	c85028.graph_c0	c107516.graph_c1	c132995.graph_c0	c75360.graph_c0	c129842.graph_c0		c106751.graph_c0	c108213.graph_c0	c110011.graph_c0	c108692.graph_c0	c95068.graph_c0	c107401.graph_c0	c109720.graph_c0	c106592.graph_c0	c109605.graph_c0	c109307.graph_c0	c107375.graph_c0			c107011.graph_c0	c109072.graph_c0	c95529.graph_c0	c105314.graph_c0	c107909.graph_c0		c107423.graph_c0
c79198.graph_c0	c109466.graph_c1	c108670.graph_c0	c132217.graph_c0	c107096.graph_c0	c106706.graph_c0	c108443.graph_c0		c108491.graph_c0	c109379.graph_c0		c108069.graph_c0	c106690.graph_c0	c108123.graph_c0	c107139.graph_c0	c76613.graph_c0			c31236.graph_c0	c104174.graph_c0	c108534.graph_c0	c85502.graph_c0	c107527.graph_c0	c133531.graph_c0	c75606.graph_c0	c130023.graph_c0		c106778.graph_c0	c108224.graph_c1	c110020.graph_c0	c108698.graph_c0	c95109.graph_c2	c107403.graph_c0	c109721.graph_c0	c106596.graph_c0	c109609.graph_c0	c109311.graph_c0	c107375.graph_c2			c107016.graph_c0	c109123.graph_c0	c95640.graph_c0	c105317.graph_c0	c107913.graph_c0		c107446.graph_c0
c79813.graph_c0	c109488.graph_c0	c108689.graph_c0	c13559.graph_c0	c107109.graph_c0	c106722.graph_c0	c108445.graph_c0		c108499.graph_c0	c109408.graph_c0		c108082.graph_c0	c106691.graph_c0	c108126.graph_c1	c107141.graph_c2	c76664.graph_c0			c34233.graph_c0	c1042.graph_c0	c108557.graph_c2	c85814.graph_c0	c107531.graph_c0	c1373.graph_c0	c76149.graph_c0	c130202.graph_c0		c106779.graph_c0	c108231.graph_c0	c110036.graph_c0	c108719.graph_c0	c95298.graph_c0	c107422.graph_c0	c109745.graph_c0	c106624.graph_c0	c109630.graph_c0	c109324.graph_c0	c107382.graph_c0			c107018.graph_c0	c109128.graph_c0	c95757.graph_c0	c105328.graph_c0	c107916.graph_c0		c107491.graph_c0
c79863.graph_c0	c109493.graph_c0	c108692.graph_c0	c1357.graph_c0	c107118.graph_c0	c106758.graph_c0	c108446.graph_c1		c108531.graph_c1	c109409.graph_c0		c108094.graph_c0	c106692.graph_c0	c108129.graph_c0	c107169.graph_c0	c76772.graph_c0			c34262.graph_c0	c104203.graph_c0	c108558.graph_c0	c86023.graph_c0	c107552.graph_c0	c1562.graph_c0	c76515.graph_c0	c130333.graph_c0		c106790.graph_c0	c108237.graph_c0	c110072.graph_c0	c108757.graph_c0	c95329.graph_c0	c107436.graph_c1	c109746.graph_c0	c106629.graph_c0	c109642.graph_c0	c109344.graph_c0	c107404.graph_c0			c107031.graph_c0	c109134.graph_c0	c95844.graph_c0	c105329.graph_c0	c107924.graph_c0		c107496.graph_c0
c79912.graph_c0	c109503.graph_c0	c108702.graph_c0	c1357.graph_c1	c107124.graph_c0	c106786.graph_c1	c108455.graph_c0		c108556.graph_c0	c109416.graph_c0		c108100.graph_c0	c106719.graph_c0	c108130.graph_c0	c107181.graph_c0	c76999.graph_c0			c35631.graph_c0	c104206.graph_c1	c108561.graph_c1	c86437.graph_c0	c107557.graph_c1	c167.graph_c0	c76608.graph_c0	c130893.graph_c0		c106792.graph_c0	c108248.graph_c0	c110075.graph_c0	c108761.graph_c0	c95337.graph_c0	c107447.graph_c0	c109767.graph_c0	c106642.graph_c0	c109675.graph_c0	c109356.graph_c0	c107412.graph_c0			c107035.graph_c1	c109151.graph_c0	c95993.graph_c0	c105337.graph_c0	c107931.graph_c0		c107501.graph_c0
c80835.graph_c0	c109513.graph_c1	c108718.graph_c0	c18689.graph_c0	c107164.graph_c1	c106790.graph_c0	c108495.graph_c0		c108558.graph_c0	c109420.graph_c0		c108104.graph_c1	c106724.graph_c0	c108135.graph_c1	c107189.graph_c0	c77361.graph_c0			c36812.graph_c0	c104209.graph_c0	c108565.graph_c0	c86464.graph_c0	c107575.graph_c1	c17533.graph_c0	c76772.graph_c0	c133211.graph_c0		c106798.graph_c0	c108258.graph_c0	c110092.graph_c0	c108773.graph_c1	c95340.graph_c0	c107466.graph_c0	c109793.graph_c0	c106643.graph_c0	c109688.graph_c0	c109367.graph_c0	c107445.graph_c0			c107037.graph_c0	c109162.graph_c0	c95997.graph_c0	c105348.graph_c1	c107945.graph_c0		c107512.graph_c1
c80865.graph_c0	c109515.graph_c0	c108729.graph_c0	c2002.graph_c0	c107165.graph_c0	c106808.graph_c0	c108501.graph_c0		c108571.graph_c0	c109427.graph_c0		c108112.graph_c0	c106734.graph_c0	c108140.graph_c0	c107190.graph_c0	c77483.graph_c0			c37341.graph_c0	c104214.graph_c0	c108568.graph_c0	c86594.graph_c0	c107576.graph_c1	c17617.graph_c0	c76799.graph_c0	c13489.graph_c0		c106822.graph_c1	c108265.graph_c0	c110098.graph_c0	c108778.graph_c0	c95529.graph_c0	c107468.graph_c0	c109811.graph_c0	c106682.graph_c0	c109706.graph_c0	c109371.graph_c0	c107466.graph_c0			c107042.graph_c0	c109167.graph_c0	c96117.graph_c0	c105362.graph_c0	c107969.graph_c0		c107513.graph_c0
c81178.graph_c0	c109524.graph_c0	c108747.graph_c0	c23297.graph_c0	c107190.graph_c0	c106814.graph_c0	c108504.graph_c0		c108601.graph_c2	c109434.graph_c0		c108126.graph_c1	c106745.graph_c0	c108142.graph_c0	c107200.graph_c0	c77615.graph_c1			c37567.graph_c0	c104237.graph_c0	c108572.graph_c0	c86701.graph_c0	c107582.graph_c0	c17755.graph_c0	c77531.graph_c0	c15708.graph_c0		c106830.graph_c0	c108273.graph_c0	c110099.graph_c0	c108782.graph_c0	c95640.graph_c0	c107488.graph_c0	c109821.graph_c0	c106694.graph_c0	c109712.graph_c0	c109379.graph_c0	c107478.graph_c0			c107045.graph_c0	c109175.graph_c1	c96176.graph_c0	c105382.graph_c1	c107976.graph_c0		c107560.graph_c0
c81323.graph_c0	c109567.graph_c0	c108749.graph_c0	c24596.graph_c0	c107199.graph_c0	c106839.graph_c0	c108523.graph_c0		c108602.graph_c0	c109445.graph_c1		c108130.graph_c0	c106749.graph_c0	c108148.graph_c0	c107204.graph_c0	c77973.graph_c0			c37999.graph_c0	c104244.graph_c0	c108586.graph_c0	c86825.graph_c0	c107587.graph_c0	c17861.graph_c0	c77683.graph_c0	c17300.graph_c0		c106842.graph_c0	c108277.graph_c0	c110100.graph_c0	c108787.graph_c0	c95757.graph_c0	c107489.graph_c0	c109826.graph_c0	c106737.graph_c0	c109719.graph_c0	c109395.graph_c1	c107482.graph_c2			c107055.graph_c0	c109202.graph_c0	c96238.graph_c0	c105389.graph_c0	c107981.graph_c0		c107568.graph_c0
c83095.graph_c0	c109570.graph_c0	c108791.graph_c0	c2534.graph_c0	c107212.graph_c0	c106844.graph_c0	c108528.graph_c0		c108623.graph_c0	c109476.graph_c0		c108132.graph_c0	c106757.graph_c0	c108150.graph_c0	c107209.graph_c0	c77974.graph_c0			c40242.graph_c0	c104252.graph_c0	c108590.graph_c0	c86847.graph_c0	c107590.graph_c0	c1794.graph_c1	c78281.graph_c0	c1736.graph_c0		c106847.graph_c0	c108279.graph_c0	c110105.graph_c0	c108794.graph_c0	c95844.graph_c0	c107497.graph_c0	c109835.graph_c0	c106758.graph_c0	c109728.graph_c0	c109414.graph_c0	c107496.graph_c0			c107061.graph_c0	c109205.graph_c0	c96500.graph_c0	c105391.graph_c0	c107983.graph_c0		c107569.graph_c0
c83219.graph_c0	c109577.graph_c0	c108804.graph_c0	c25617.graph_c0	c107213.graph_c0	c106845.graph_c0	c108529.graph_c0		c108630.graph_c0	c109480.graph_c0		c108137.graph_c0	c106786.graph_c1	c108184.graph_c0	c107219.graph_c0	c78692.graph_c0			c40960.graph_c0	c104269.graph_c0	c108591.graph_c0	c87010.graph_c0	c107594.graph_c1	c18411.graph_c0	c79141.graph_c0	c19981.graph_c0		c106888.graph_c0	c108322.graph_c0	c110151.graph_c0	c108796.graph_c0	c95993.graph_c0	c107527.graph_c0	c109864.graph_c0	c106763.graph_c0	c109743.graph_c0	c109415.graph_c0	c107502.graph_c0			c107088.graph_c0	c109228.graph_c1	c96774.graph_c0	c105401.graph_c1	c108007.graph_c1		c107575.graph_c1
c83508.graph_c0	c109581.graph_c0	c108816.graph_c0	c27208.graph_c0	c107228.graph_c0	c106847.graph_c0	c108535.graph_c0		c108666.graph_c0	c109495.graph_c0		c108142.graph_c0	c106788.graph_c0	c108199.graph_c0	c107265.graph_c2	c79190.graph_c0			c43077.graph_c1	c104274.graph_c0	c108616.graph_c0	c87033.graph_c0	c107599.graph_c0	c18875.graph_c0	c79751.graph_c0	c20529.graph_c0		c106893.graph_c1	c108333.graph_c0	c111017.graph_c0	c108804.graph_c0	c95997.graph_c0	c107536.graph_c0	c109865.graph_c0	c106780.graph_c0	c109746.graph_c0	c109423.graph_c0	c107511.graph_c0			c107102.graph_c1	c109236.graph_c0	c97220.graph_c0	c105408.graph_c0	c108015.graph_c0		c107621.graph_c0
c83826.graph_c0	c109589.graph_c0	c108825.graph_c0	c27737.graph_c0	c107232.graph_c0	c10685.graph_c0	c108551.graph_c0		c108669.graph_c0	c109498.graph_c0		c108156.graph_c0	c106800.graph_c0	c108222.graph_c0	c107308.graph_c0	c79735.graph_c0			c43750.graph_c0	c104298.graph_c0	c108623.graph_c0	c87203.graph_c0	c107640.graph_c0	c19275.graph_c0	c79948.graph_c0	c26504.graph_c0		c106895.graph_c0	c108349.graph_c0	c111101.graph_c0	c108817.graph_c0	c96117.graph_c0	c107539.graph_c0	c109870.graph_c1	c106799.graph_c0	c109763.graph_c0	c109427.graph_c0	c107512.graph_c1			c107109.graph_c0	c109237.graph_c0	c97243.graph_c0	c105411.graph_c0	c108026.graph_c0		c107626.graph_c0
c83961.graph_c0	c109595.graph_c0	c108826.graph_c0	c29238.graph_c0	c107239.graph_c1	c106859.graph_c0	c108561.graph_c1		c108670.graph_c0	c109509.graph_c0		c108161.graph_c0	c106816.graph_c0	c108233.graph_c0	c107313.graph_c0	c80640.graph_c0			c44591.graph_c0	c104299.graph_c0	c108624.graph_c0	c87536.graph_c0	c107648.graph_c0	c1931.graph_c0	c80116.graph_c0	c26640.graph_c0		c106897.graph_c0	c108361.graph_c1	c111280.graph_c0	c108819.graph_c0	c96176.graph_c0	c107549.graph_c0	c109874.graph_c0	c106808.graph_c0	c109772.graph_c1	c109432.graph_c0	c107513.graph_c0			c107113.graph_c0	c109238.graph_c0	c97311.graph_c0	c105414.graph_c0	c108066.graph_c0		c107631.graph_c0
c84152.graph_c0	c109612.graph_c0	c108832.graph_c0	c29559.graph_c0	c107246.graph_c0	c106863.graph_c0	c108570.graph_c1		c108679.graph_c0	c109536.graph_c1		c108165.graph_c1	c106831.graph_c0	c108237.graph_c0	c107317.graph_c0	c80858.graph_c0			c45874.graph_c0	c104318.graph_c1	c108628.graph_c0	c87606.graph_c0	c107659.graph_c1	c19462.graph_c0	c80397.graph_c0	c26818.graph_c0		c106902.graph_c1	c108366.graph_c0	c111472.graph_c0	c108828.graph_c0	c96238.graph_c0	c107566.graph_c0	c109877.graph_c0	c10685.graph_c0	c109808.graph_c0	c109438.graph_c0	c107523.graph_c0			c107116.graph_c0	c109241.graph_c0	c97401.graph_c0	c105445.graph_c0	c108078.graph_c0		c107636.graph_c0
c84270.graph_c0	c109632.graph_c0	c108843.graph_c0	c29787.graph_c0	c107264.graph_c0	c106866.graph_c1	c108573.graph_c1		c108690.graph_c0	c109545.graph_c0		c108167.graph_c0	c106877.graph_c0	c108274.graph_c1	c107321.graph_c0	c81046.graph_c0			c49243.graph_c0	c104319.graph_c0	c108644.graph_c0	c87833.graph_c0	c107659.graph_c2	c20319.graph_c0	c81102.graph_c0	c28971.graph_c0		c106917.graph_c0	c108367.graph_c0	c111560.graph_c0	c108834.graph_c0	c96500.graph_c0	c107570.graph_c1	c109880.graph_c0	c106853.graph_c0	c109818.graph_c0	c109441.graph_c0	c107525.graph_c0			c107126.graph_c1	c109242.graph_c0	c97502.graph_c0	c105461.graph_c0	c108107.graph_c0		c107647.graph_c0
c84400.graph_c0	c109652.graph_c0	c108844.graph_c0	c31683.graph_c0	c107274.graph_c0	c106875.graph_c0	c108597.graph_c0		c108707.graph_c0	c109548.graph_c0		c108194.graph_c0	c106893.graph_c1	c108277.graph_c0	c107326.graph_c0	c8146.graph_c0			c50669.graph_c0	c104341.graph_c0	c108647.graph_c0	c88017.graph_c3	c107676.graph_c0	c24724.graph_c0	c81139.graph_c0	c29154.graph_c0		c106923.graph_c0	c108369.graph_c1	c111570.graph_c0	c108842.graph_c1	c96774.graph_c0	c107585.graph_c0	c109882.graph_c1	c106855.graph_c0	c109824.graph_c0	c109456.graph_c0	c107526.graph_c1			c107147.graph_c1	c109247.graph_c0	c97666.graph_c0	c105463.graph_c0	c108110.graph_c0		c107655.graph_c0
c84564.graph_c0	c109661.graph_c0	c108853.graph_c0	c31764.graph_c0	c107283.graph_c0	c106882.graph_c0	c108611.graph_c0		c108771.graph_c1	c109553.graph_c0		c108204.graph_c0	c106899.graph_c0	c108278.graph_c0	c107329.graph_c0	c81870.graph_c0			c50911.graph_c0	c104350.graph_c1	c108663.graph_c0	c88094.graph_c0	c107685.graph_c0	c25024.graph_c0	c81446.graph_c0	c29185.graph_c0		c106928.graph_c0	c108379.graph_c0	c111624.graph_c0	c108880.graph_c0	c96796.graph_c0	c107595.graph_c0	c109895.graph_c0	c106861.graph_c0	c109833.graph_c0	c109459.graph_c0	c107531.graph_c0			c107151.graph_c0	c109270.graph_c0	c97755.graph_c1	c105472.graph_c0	c108112.graph_c0		c107710.graph_c0
c84571.graph_c0	c109666.graph_c0	c108895.graph_c0	c31836.graph_c0	c107293.graph_c0	c106885.graph_c0	c108612.graph_c0		c108775.graph_c0	c109562.graph_c1		c108228.graph_c0	c106922.graph_c0	c108279.graph_c0	c107344.graph_c0	c82080.graph_c0			c51088.graph_c0	c104353.graph_c0	c108692.graph_c0	c88376.graph_c0	c107688.graph_c0	c28002.graph_c0	c81567.graph_c0	c29238.graph_c0		c106931.graph_c0	c108381.graph_c1	c111722.graph_c0	c108883.graph_c0	c97220.graph_c0	c107596.graph_c0	c109898.graph_c0	c106900.graph_c0	c109838.graph_c1	c109473.graph_c0	c107532.graph_c0			c107152.graph_c0	c109303.graph_c0	c97771.graph_c0	c105479.graph_c0	c108144.graph_c0		c107725.graph_c1
c84719.graph_c0	c109677.graph_c0	c108896.graph_c0	c31988.graph_c0	c107305.graph_c1	c106892.graph_c0	c108636.graph_c0		c108781.graph_c0	c109563.graph_c0		c108239.graph_c0	c106925.graph_c0	c108286.graph_c0	c107366.graph_c0	c8241.graph_c0			c5112.graph_c0	c104361.graph_c0	c108713.graph_c0	c88595.graph_c0	c107733.graph_c0	c28922.graph_c0	c81668.graph_c0	c29787.graph_c0		c106933.graph_c0	c108400.graph_c0	c112073.graph_c0	c108890.graph_c0	c97311.graph_c0	c107598.graph_c0	c109900.graph_c0	c106901.graph_c0	c109848.graph_c0	c109474.graph_c0	c107534.graph_c0			c107174.graph_c0	c109322.graph_c0	c97797.graph_c0	c105480.graph_c0	c108152.graph_c0		c107730.graph_c0
c84721.graph_c0	c109710.graph_c0	c108897.graph_c0	c32330.graph_c0	c107306.graph_c0	c106928.graph_c0	c108646.graph_c0		c108787.graph_c0	c109589.graph_c0		c108243.graph_c0	c106947.graph_c0	c108288.graph_c0	c107373.graph_c0	c82634.graph_c0			c51211.graph_c0	c104382.graph_c0	c108721.graph_c0	c88633.graph_c0	c107736.graph_c0	c29023.graph_c0	c82054.graph_c0	c31760.graph_c1		c106934.graph_c0	c108409.graph_c0	c112106.graph_c0	c108901.graph_c0	c97401.graph_c0	c107604.graph_c1	c109912.graph_c0	c106904.graph_c0	c109857.graph_c0	c109488.graph_c0	c107536.graph_c0			c107178.graph_c0	c109355.graph_c0	c97823.graph_c0	c105485.graph_c0	c108157.graph_c0		c107742.graph_c0
c84784.graph_c0	c109731.graph_c0	c108914.graph_c0	c32598.graph_c0	c107309.graph_c0	c106937.graph_c0	c108655.graph_c0		c108835.graph_c0	c109602.graph_c0		c108244.graph_c0	c106958.graph_c0	c108291.graph_c0	c107380.graph_c0	c82959.graph_c0			c51504.graph_c0	c104386.graph_c0	c108726.graph_c0	c88652.graph_c0	c107737.graph_c0	c29077.graph_c0	c82069.graph_c0	c32238.graph_c0		c106952.graph_c0	c108415.graph_c0	c11220.graph_c0	c108907.graph_c0	c97502.graph_c0	c107614.graph_c0	c109942.graph_c0	c106924.graph_c0	c109860.graph_c0	c109495.graph_c0	c107568.graph_c0			c107218.graph_c0	c109356.graph_c0	c97828.graph_c0	c105493.graph_c0	c108168.graph_c0		c107754.graph_c1
c84914.graph_c0	c109742.graph_c0	c108961.graph_c0	c34284.graph_c0	c107337.graph_c1	c106939.graph_c0	c108678.graph_c0		c108838.graph_c0	c109607.graph_c0		c108257.graph_c0	c106966.graph_c0	c108298.graph_c0	c107393.graph_c1	c83440.graph_c0			c51708.graph_c0	c104413.graph_c1	c108765.graph_c0	c88706.graph_c0	c107757.graph_c0	c294.graph_c0	c82119.graph_c0	c34963.graph_c0		c106960.graph_c0	c108422.graph_c0	c112391.graph_c0	c108908.graph_c0	c97666.graph_c0	c107626.graph_c0	c109963.graph_c0	c106934.graph_c0	c109877.graph_c0	c109512.graph_c0	c107578.graph_c1			c107219.graph_c0	c109357.graph_c0	c97860.graph_c0	c105498.graph_c0	c108179.graph_c0		c107771.graph_c0
c85005.graph_c0	c109755.graph_c0	c108973.graph_c0	c34523.graph_c0	c107344.graph_c0	c106948.graph_c0	c108687.graph_c0		c108848.graph_c0	c109608.graph_c0		c108261.graph_c0	c106970.graph_c0	c108350.graph_c0	c107403.graph_c0	c83504.graph_c0			c53037.graph_c0	c104431.graph_c0	c108769.graph_c1	c88757.graph_c1	c107782.graph_c0	c29570.graph_c0	c83094.graph_c0	c35398.graph_c0		c106964.graph_c2	c108445.graph_c0	c112483.graph_c0	c108910.graph_c0	c97755.graph_c1	c107627.graph_c0	c109968.graph_c1	c106946.graph_c0	c109891.graph_c0	c109548.graph_c0	c107583.graph_c0			c107225.graph_c0	c109358.graph_c0	c97924.graph_c1	c105522.graph_c0	c108227.graph_c0		c107790.graph_c0
c85018.graph_c0	c109757.graph_c0	c108976.graph_c0	c34982.graph_c0	c107353.graph_c0	c106954.graph_c0	c108693.graph_c0		c108882.graph_c0	c109639.graph_c0		c108282.graph_c0	c106996.graph_c0	c108369.graph_c1	c107405.graph_c0	c83593.graph_c0			c537.graph_c0	c104439.graph_c1	c108771.graph_c1	c89118.graph_c1	c107785.graph_c0	c30159.graph_c0	c83177.graph_c0	c35517.graph_c0		c106966.graph_c0	c108478.graph_c0	c112569.graph_c0	c108913.graph_c0	c97770.graph_c0	c107629.graph_c0	c109970.graph_c0	c106947.graph_c0	c109893.graph_c0	c109553.graph_c0	c107599.graph_c0			c107230.graph_c0	c109391.graph_c0	c97927.graph_c0	c105533.graph_c0	c108234.graph_c0		c107800.graph_c1
c85033.graph_c0	c109779.graph_c0	c108990.graph_c0	c36637.graph_c0	c107368.graph_c0	c106959.graph_c0	c108700.graph_c0		c108893.graph_c0	c109642.graph_c0		c108295.graph_c0	c107017.graph_c0	c108382.graph_c0	c107408.graph_c0	c83673.graph_c0			c54009.graph_c0	c104449.graph_c0	c108779.graph_c1	c89189.graph_c0	c107793.graph_c0	c30437.graph_c0	c83475.graph_c0	c36136.graph_c0		c106972.graph_c0	c108484.graph_c0	c112866.graph_c0	c108922.graph_c0	c97771.graph_c0	c107631.graph_c0	c109979.graph_c0	c106968.graph_c0	c109897.graph_c1	c109571.graph_c0	c107628.graph_c0			c107254.graph_c0	c109392.graph_c0	c97937.graph_c0	c105539.graph_c0	c108274.graph_c1		c107812.graph_c0
c85072.graph_c0	c109782.graph_c0	c108994.graph_c0	c36720.graph_c0	c107373.graph_c0	c106965.graph_c0	c108703.graph_c0		c108905.graph_c0	c109643.graph_c3		c108338.graph_c0	c107034.graph_c0	c108394.graph_c0	c107417.graph_c0	c83981.graph_c0			c55197.graph_c0	c104450.graph_c0	c108783.graph_c0	c89203.graph_c0	c107796.graph_c0	c3173.graph_c0	c83624.graph_c0	c37687.graph_c0		c106994.graph_c1	c108488.graph_c0	c112873.graph_c0	c108968.graph_c0	c97797.graph_c0	c107638.graph_c0	c109982.graph_c1	c106977.graph_c0	c109914.graph_c0	c109576.graph_c0	c107633.graph_c0			c107268.graph_c0	c109409.graph_c0	c97948.graph_c0	c105544.graph_c0	c108285.graph_c0		c107819.graph_c0
c85139.graph_c0	c109808.graph_c0	c109008.graph_c0	c37318.graph_c0	c107417.graph_c0	c106977.graph_c0	c108716.graph_c0		c108908.graph_c0	c109666.graph_c0		c108342.graph_c0	c107052.graph_c0	c108409.graph_c0	c107418.graph_c0	c84161.graph_c0			c55232.graph_c0	c104453.graph_c0	c108792.graph_c0	c89666.graph_c0	c107802.graph_c1	c31879.graph_c0	c83698.graph_c1	c38603.graph_c0		c106996.graph_c0	c108496.graph_c0	c112970.graph_c0	c108990.graph_c1	c97823.graph_c0	c107650.graph_c0	c109992.graph_c0	c106979.graph_c0	c109923.graph_c0	c109591.graph_c1	c107639.graph_c1			c107269.graph_c0	c109424.graph_c0	c98076.graph_c0	c105566.graph_c1	c108286.graph_c0		c107821.graph_c0
c85837.graph_c0	c109816.graph_c0	c109028.graph_c0	c37496.graph_c0	c107418.graph_c0	c106991.graph_c0	c108736.graph_c0		c108916.graph_c0	c109672.graph_c0		c108348.graph_c0	c107063.graph_c0	c108433.graph_c0	c107421.graph_c0	c84335.graph_c0			c57913.graph_c0	c104476.graph_c0	c108796.graph_c0	c89833.graph_c0	c107817.graph_c0	c32324.graph_c0	c83994.graph_c0	c39050.graph_c0		c107006.graph_c1	c108515.graph_c1	c112992.graph_c0	c108992.graph_c0	c97828.graph_c0	c107659.graph_c2	c109995.graph_c0	c106995.graph_c0	c109927.graph_c0	c109593.graph_c0	c107645.graph_c0			c107276.graph_c0	c109447.graph_c0	c98182.graph_c0	c105570.graph_c0	c108312.graph_c0		c107847.graph_c0
c86069.graph_c0	c109822.graph_c0	c109068.graph_c0	c37604.graph_c0	c107423.graph_c0	c106991.graph_c1	c108757.graph_c0		c108932.graph_c1	c109674.graph_c0		c108353.graph_c0	c107068.graph_c2	c108447.graph_c1	c107450.graph_c0	c84480.graph_c0			c58224.graph_c1	c104483.graph_c0	c108812.graph_c0	c89845.graph_c1	c107824.graph_c0	c32398.graph_c0	c84602.graph_c0	c39197.graph_c0		c107020.graph_c2	c108521.graph_c1	c113032.graph_c0	c108997.graph_c1	c97860.graph_c0	c107668.graph_c0	c109997.graph_c0	c107000.graph_c0	c109930.graph_c0	c109623.graph_c0	c107648.graph_c0			c107283.graph_c0	c109458.graph_c0	c98212.graph_c0	c105575.graph_c0	c108314.graph_c0		c107858.graph_c0
c86113.graph_c0	c109833.graph_c0	c109069.graph_c0	c38243.graph_c0	c107438.graph_c0	c106993.graph_c1	c108771.graph_c1		c108949.graph_c1	c109695.graph_c0		c108386.graph_c1	c107072.graph_c0	c108448.graph_c0	c107455.graph_c0	c84521.graph_c0			c58737.graph_c0	c104487.graph_c0	c108814.graph_c0	c89851.graph_c0	c107827.graph_c0	c32546.graph_c0	c84786.graph_c0	c39524.graph_c0		c107022.graph_c0	c108523.graph_c0	c113121.graph_c0	c109013.graph_c0	c97924.graph_c1	c107674.graph_c0	c110026.graph_c0	c107006.graph_c1	c109935.graph_c0	c109638.graph_c0	c107652.graph_c0			c107306.graph_c0	c109473.graph_c0	c98239.graph_c0	c105580.graph_c1	c108328.graph_c0		c107859.graph_c0
c86513.graph_c0	c109839.graph_c0	c109133.graph_c0	c38646.graph_c0	c107470.graph_c0	c106995.graph_c0	c108776.graph_c0		c108970.graph_c0	c109697.graph_c0		c108390.graph_c1	c107077.graph_c0	c108453.graph_c0	c107456.graph_c0	c84649.graph_c0			c58874.graph_c0	c104534.graph_c0	c108816.graph_c0	c90053.graph_c0	c107838.graph_c0	c33755.graph_c0	c84917.graph_c0	c40283.graph_c0		c107037.graph_c0	c108537.graph_c0	c113312.graph_c0	c109016.graph_c0	c97927.graph_c0	c107679.graph_c0	c110034.graph_c0	c107011.graph_c0	c109965.graph_c0	c109643.graph_c3	c107657.graph_c0			c107309.graph_c0	c109512.graph_c0	c98246.graph_c0	c105598.graph_c0	c108379.graph_c0		c107860.graph_c0
c86527.graph_c0	c109852.graph_c0	c109134.graph_c0	c39346.graph_c1	c107484.graph_c0	c106996.graph_c0	c108779.graph_c1		c108971.graph_c0	c109707.graph_c1		c108397.graph_c0	c107102.graph_c1	c108478.graph_c0	c107484.graph_c0	c84865.graph_c0			c59059.graph_c0	c104546.graph_c1	c108819.graph_c0	c90271.graph_c0	c107842.graph_c0	c35190.graph_c0	c85286.graph_c0	c40317.graph_c0		c107043.graph_c1	c108544.graph_c0	c113536.graph_c0	c109017.graph_c0	c97937.graph_c0	c107686.graph_c0	c110041.graph_c0	c107029.graph_c1	c109970.graph_c0	c109656.graph_c0	c107659.graph_c2			c107315.graph_c0	c109529.graph_c0	c98247.graph_c1	c105602.graph_c0	c108402.graph_c0		c107870.graph_c0
c86814.graph_c0	c109857.graph_c0	c109138.graph_c0	c40366.graph_c0	c107493.graph_c0	c107001.graph_c0	c108789.graph_c1		c108997.graph_c1	c109713.graph_c0		c108405.graph_c0	c107103.graph_c0	c108497.graph_c0	c107492.graph_c0	c85061.graph_c0			c59792.graph_c0	c104554.graph_c0	c108832.graph_c0	c90284.graph_c0	c107858.graph_c0	c35413.graph_c0	c85329.graph_c0	c40347.graph_c0		c107054.graph_c0	c108545.graph_c0	c113589.graph_c0	c109031.graph_c0	c97948.graph_c0	c107687.graph_c0	c110048.graph_c0	c107031.graph_c0	c109972.graph_c0	c109658.graph_c1	c107668.graph_c0			c107334.graph_c0	c109541.graph_c0	c98248.graph_c0	c105630.graph_c0	c108416.graph_c0		c107884.graph_c0
c86881.graph_c0	c109864.graph_c0	c109150.graph_c0	c40418.graph_c0	c107513.graph_c0	c107039.graph_c1	c108793.graph_c0		c109013.graph_c0	c109742.graph_c0		c108407.graph_c0	c107105.graph_c0	c108505.graph_c0	c107533.graph_c0	c85604.graph_c0			c60009.graph_c0	c104567.graph_c0	c108835.graph_c0	c90288.graph_c0	c107873.graph_c1	c39774.graph_c0	c85968.graph_c0	c40916.graph_c0		c107062.graph_c0	c108569.graph_c0	c11359.graph_c0	c109032.graph_c0	c98076.graph_c0	c107688.graph_c0	c110054.graph_c0	c107045.graph_c0	c109991.graph_c1	c109666.graph_c0	c107695.graph_c0			c107339.graph_c0	c109566.graph_c0	c98259.graph_c0	c105631.graph_c1	c108445.graph_c0		c107886.graph_c1
c8697.graph_c0	c109865.graph_c0	c109187.graph_c0	c41215.graph_c0	c107515.graph_c0	c107047.graph_c1	c108809.graph_c0		c109032.graph_c0	c109767.graph_c0		c108423.graph_c0	c107106.graph_c0	c108523.graph_c0	c107570.graph_c1	c85740.graph_c0			c60389.graph_c0	c104579.graph_c0	c108838.graph_c0	c90466.graph_c0	c107875.graph_c0	c40081.graph_c0	c86762.graph_c0	c41206.graph_c0		c107066.graph_c0	c108577.graph_c0	c113618.graph_c0	c109033.graph_c0	c98182.graph_c0	c107689.graph_c0	c110061.graph_c1	c107046.graph_c0	c109999.graph_c0	c109672.graph_c0	c107700.graph_c0			c107345.graph_c0	c109571.graph_c0	c98712.graph_c0	c105634.graph_c0	c108448.graph_c0		c107888.graph_c0
c87351.graph_c0	c109876.graph_c0	c109191.graph_c0	c41883.graph_c0	c107526.graph_c1	c107063.graph_c0	c108836.graph_c1		c109043.graph_c0	c109767.graph_c1		c108429.graph_c0	c107116.graph_c0	c108525.graph_c0	c107585.graph_c0	c85875.graph_c0			c62513.graph_c0	c104584.graph_c0	c108841.graph_c0	c90589.graph_c0	c107902.graph_c0	c40415.graph_c0	c86810.graph_c0	c41702.graph_c0		c107097.graph_c0	c108620.graph_c0	c113742.graph_c0	c109037.graph_c0	c98212.graph_c0	c107690.graph_c0	c110062.graph_c0	c107061.graph_c0	c110012.graph_c0	c109696.graph_c0	c107732.graph_c0			c107347.graph_c0	c109590.graph_c0	c98781.graph_c0	c105641.graph_c0	c108459.graph_c0		c107892.graph_c0
c87602.graph_c0	c109885.graph_c0	c109197.graph_c1	c43450.graph_c0	c107536.graph_c0	c107068.graph_c2	c108837.graph_c0		c109051.graph_c1	c109770.graph_c0		c108432.graph_c0	c107125.graph_c0	c108528.graph_c0	c107587.graph_c0	c86395.graph_c0			c63113.graph_c0	c104591.graph_c0	c108859.graph_c0	c90628.graph_c0	c107904.graph_c0	c412.graph_c0	c86987.graph_c0	c43061.graph_c0		c107105.graph_c0	c108623.graph_c0	c113973.graph_c0	c109056.graph_c0	c98239.graph_c0	c107695.graph_c0	c110069.graph_c0	c107064.graph_c0	c110014.graph_c0	c109701.graph_c0	c107757.graph_c0			c107375.graph_c0	c109599.graph_c0	c98852.graph_c0	c105656.graph_c0	c108536.graph_c0		c107929.graph_c0
c87692.graph_c0	c109897.graph_c0	c109216.graph_c0	c43461.graph_c0	c107607.graph_c0	c107082.graph_c1	c108844.graph_c0		c109052.graph_c0	c109775.graph_c0		c108434.graph_c0	c107151.graph_c0	c108537.graph_c0	c107594.graph_c1	c86435.graph_c0			c63288.graph_c0	c104592.graph_c2	c108894.graph_c0	c90856.graph_c0	c107908.graph_c0	c41547.graph_c0	c87330.graph_c0	c4522.graph_c0		c107110.graph_c0	c108628.graph_c0	c114044.graph_c0	c109073.graph_c0	c98246.graph_c0	c107697.graph_c0	c110082.graph_c0	c107068.graph_c1	c110015.graph_c0	c109720.graph_c0	c107762.graph_c0			c107375.graph_c2	c109607.graph_c0	c98958.graph_c0	c105663.graph_c0	c108560.graph_c0		c107933.graph_c1
c87892.graph_c0	c109908.graph_c0	c109229.graph_c1	c44099.graph_c0	c107621.graph_c0	c107085.graph_c0	c108855.graph_c0		c109075.graph_c0	c109782.graph_c0		c108449.graph_c0	c107153.graph_c1	c108543.graph_c0	c107600.graph_c0	c86987.graph_c0			c63416.graph_c0	c104594.graph_c0	c108900.graph_c0	c90980.graph_c1	c107926.graph_c0	c41702.graph_c0	c87412.graph_c0	c47255.graph_c0		c107119.graph_c0	c108631.graph_c0	c114140.graph_c0	c109107.graph_c0	c98247.graph_c1	c107714.graph_c0	c110087.graph_c0	c107072.graph_c0	c110016.graph_c0	c109737.graph_c0	c107783.graph_c0			c107399.graph_c0	c109619.graph_c0	c98959.graph_c1	c105666.graph_c0	c108565.graph_c0		c107943.graph_c1
c88014.graph_c0	c109922.graph_c0	c109243.graph_c0	c44427.graph_c0	c107638.graph_c0	c107088.graph_c0	c108857.graph_c0		c109082.graph_c0	c109785.graph_c0		c108461.graph_c0	c107159.graph_c0	c108563.graph_c1	c107607.graph_c0	c86992.graph_c0			c63538.graph_c0	c104607.graph_c0	c108951.graph_c0	c91027.graph_c0	c107940.graph_c0	c42264.graph_c0	c87588.graph_c0	c49503.graph_c0		c107122.graph_c0	c108643.graph_c0	c114167.graph_c0	c10911.graph_c0	c98248.graph_c0	c107737.graph_c0	c110097.graph_c0	c107074.graph_c0	c110041.graph_c0	c109738.graph_c0	c107793.graph_c0			c107400.graph_c0	c109626.graph_c0	c99047.graph_c0	c105677.graph_c0	c108566.graph_c1		c107944.graph_c0
c88017.graph_c1	c109934.graph_c0	c109246.graph_c0	c461.graph_c0	c107650.graph_c0	c107092.graph_c1	c108868.graph_c0		c109102.graph_c0	c109805.graph_c0		c108473.graph_c0	c107174.graph_c0	c108568.graph_c0	c107629.graph_c0	c87199.graph_c0			c640.graph_c0	c104613.graph_c0	c108958.graph_c0	c91048.graph_c0	c107946.graph_c0	c46086.graph_c1	c87628.graph_c0	c49893.graph_c0		c107128.graph_c0	c108645.graph_c0	c114224.graph_c0	c109113.graph_c0	c98259.graph_c0	c107738.graph_c0	c110099.graph_c0	c107102.graph_c1	c110053.graph_c0	c109743.graph_c0	c107802.graph_c1			c107422.graph_c1	c109641.graph_c0	c99158.graph_c0	c105684.graph_c0	c108572.graph_c0		c107955.graph_c0
c88031.graph_c0	c109935.graph_c0	c109249.graph_c0	c46369.graph_c0	c107666.graph_c1	c107099.graph_c0	c108869.graph_c0		c109103.graph_c0	c109845.graph_c0		c108478.graph_c0	c107178.graph_c0	c108570.graph_c1	c107631.graph_c0	c87303.graph_c0			c64117.graph_c0	c104621.graph_c0	c108971.graph_c0	c91054.graph_c0	c107956.graph_c1	c46554.graph_c0	c87670.graph_c0	c52011.graph_c0		c107136.graph_c0	c108649.graph_c0	c114426.graph_c0	c109132.graph_c0	c98712.graph_c0	c107755.graph_c0	c110107.graph_c0	c107114.graph_c0	c110054.graph_c0	c109753.graph_c0	c107826.graph_c1			c107429.graph_c0	c109648.graph_c0	c99163.graph_c0	c105685.graph_c0	c108600.graph_c0		c107979.graph_c0
c88158.graph_c0	c109951.graph_c0	c109264.graph_c0	c46720.graph_c0	c107675.graph_c1	c107103.graph_c0	c108871.graph_c0		c109118.graph_c0	c109848.graph_c0		c108495.graph_c0	c107186.graph_c0	c108571.graph_c0	c107638.graph_c0	c87812.graph_c0			c6458.graph_c0	c104637.graph_c0	c108976.graph_c0	c91260.graph_c0	c107961.graph_c0	c47964.graph_c0	c87755.graph_c0	c524.graph_c0		c107153.graph_c2	c108675.graph_c0	c114431.graph_c0	c109136.graph_c0	c98781.graph_c0	c107758.graph_c0	c110112.graph_c0	c107118.graph_c0	c110084.graph_c0	c109771.graph_c0	c107831.graph_c0			c107468.graph_c0	c109659.graph_c0	c99200.graph_c0	c105688.graph_c0	c108602.graph_c0		c107996.graph_c0
c88534.graph_c0	c109952.graph_c0	c109283.graph_c0	c480.graph_c0	c107688.graph_c0	c107104.graph_c0	c108876.graph_c1		c109122.graph_c0	c109849.graph_c0		c108505.graph_c0	c107204.graph_c0	c108575.graph_c0	c107639.graph_c1	c87965.graph_c0			c65867.graph_c0	c104638.graph_c0	c108978.graph_c0	c91269.graph_c1	c107980.graph_c1	c49503.graph_c0	c87758.graph_c0	c53333.graph_c0		c107171.graph_c1	c108677.graph_c0	c114960.graph_c0	c109178.graph_c0	c98852.graph_c0	c107768.graph_c0	c110560.graph_c0	c107120.graph_c0	c110098.graph_c0	c109775.graph_c0	c107832.graph_c1			c107472.graph_c0	c109661.graph_c0	c99214.graph_c0	c105691.graph_c0	c108605.graph_c0		c107997.graph_c0
c88566.graph_c0	c109965.graph_c0	c109297.graph_c1	c48101.graph_c0	c107705.graph_c0	c107110.graph_c0	c108885.graph_c1		c109123.graph_c0	c109850.graph_c0		c108519.graph_c0	c107210.graph_c0	c108604.graph_c0	c107642.graph_c0	c88160.graph_c0			c66094.graph_c0	c104642.graph_c0	c108983.graph_c0	c91435.graph_c0	c108000.graph_c0	c50348.graph_c0	c87863.graph_c0	c53618.graph_c0		c107180.graph_c0	c108707.graph_c0	c115197.graph_c0	c109193.graph_c0	c98958.graph_c0	c107772.graph_c0	c111439.graph_c0	c107122.graph_c0	c110108.graph_c0	c109780.graph_c0	c107833.graph_c0			c107481.graph_c0	c109662.graph_c0	c99236.graph_c1	c105696.graph_c0	c108606.graph_c0		c108026.graph_c0
c88585.graph_c0	c109972.graph_c0	c109300.graph_c0	c48498.graph_c0	c107711.graph_c0	c107117.graph_c0	c108890.graph_c0		c109128.graph_c0	c109853.graph_c0		c108530.graph_c0	c107213.graph_c0	c108651.graph_c0	c107667.graph_c0	c88362.graph_c0			c66207.graph_c0	c104643.graph_c0	c108996.graph_c0	c91456.graph_c0	c108001.graph_c0	c5196.graph_c0	c87925.graph_c0	c53929.graph_c0		c107181.graph_c0	c108716.graph_c0	c115280.graph_c0	c109203.graph_c0	c98959.graph_c1	c107781.graph_c0	c112052.graph_c0	c107124.graph_c0	c110109.graph_c0	c109793.graph_c0	c107843.graph_c0			c107501.graph_c0	c109674.graph_c0	c99245.graph_c0	c105698.graph_c0	c108614.graph_c1		c108044.graph_c0
c89125.graph_c0	c109987.graph_c0	c109307.graph_c0	c48531.graph_c0	c107725.graph_c1	c107120.graph_c0	c108893.graph_c0		c109130.graph_c0	c109854.graph_c1		c108532.graph_c0	c107214.graph_c0	c108669.graph_c0	c107677.graph_c0	c88409.graph_c0			c66238.graph_c0	c104649.graph_c0	c109007.graph_c0	c91490.graph_c0	c108010.graph_c0	c52602.graph_c0	c88016.graph_c0	c54920.graph_c0		c107186.graph_c0	c108721.graph_c0	c115363.graph_c0	c109208.graph_c0	c98997.graph_c0	c107790.graph_c0	c112724.graph_c0	c107128.graph_c0	c110398.graph_c0	c109795.graph_c0	c107845.graph_c1			c107512.graph_c0	c109677.graph_c0	c99333.graph_c0	c105699.graph_c0	c108644.graph_c0		c108047.graph_c0
c89638.graph_c0	c109990.graph_c1	c109311.graph_c0	c49170.graph_c0	c107726.graph_c0	c107136.graph_c0	c108922.graph_c0		c109151.graph_c0	c109876.graph_c0		c108537.graph_c0	c107220.graph_c0	c108671.graph_c0	c107689.graph_c0	c88568.graph_c0			c66356.graph_c0	c104661.graph_c0	c109029.graph_c0	c91544.graph_c0	c108012.graph_c0	c53935.graph_c1	c88024.graph_c0	c55117.graph_c0		c107189.graph_c0	c108722.graph_c0	c115573.graph_c0	c109209.graph_c0	c99047.graph_c0	c107795.graph_c1	c112782.graph_c0	c107130.graph_c0	c110554.graph_c0	c109798.graph_c0	c107870.graph_c0			c107534.graph_c0	c109678.graph_c0	c99351.graph_c0	c105714.graph_c0	c108645.graph_c0		c108059.graph_c0
c89691.graph_c0	c109993.graph_c0	c109320.graph_c0	c49867.graph_c0	c107727.graph_c0	c107157.graph_c1	c108923.graph_c0		c109157.graph_c1	c109894.graph_c0		c108543.graph_c0	c107270.graph_c1	c108681.graph_c0	c107690.graph_c0	c88605.graph_c0			c66426.graph_c0	c104670.graph_c0	c109034.graph_c0	c91557.graph_c0	c108013.graph_c0	c54122.graph_c0	c88032.graph_c0	c55515.graph_c0		c107205.graph_c0	c108729.graph_c0	c115674.graph_c0	c109215.graph_c0	c99158.graph_c0	c107798.graph_c1	c113062.graph_c0	c107141.graph_c0	c110785.graph_c0	c109803.graph_c0	c107874.graph_c0			c107551.graph_c0	c109690.graph_c0	c99381.graph_c0	c105726.graph_c0	c108657.graph_c0		c108062.graph_c0
c89714.graph_c1	c109996.graph_c0	c109342.graph_c0	c50910.graph_c0	c107751.graph_c0	c107165.graph_c0	c108967.graph_c0		c109168.graph_c0	c10990.graph_c0		c108556.graph_c0	c107291.graph_c0	c108686.graph_c0	c107701.graph_c0	c88636.graph_c0			c66950.graph_c0	c104673.graph_c0	c109037.graph_c0	c91588.graph_c0	c108017.graph_c0	c54676.graph_c0	c88162.graph_c0	c55521.graph_c0		c107209.graph_c0	c108753.graph_c0	c116019.graph_c0	c109227.graph_c0	c99163.graph_c0	c107799.graph_c0	c113786.graph_c0	c107160.graph_c0	c110913.graph_c0	c109820.graph_c0	c107876.graph_c0			c107553.graph_c0	c109699.graph_c0	c99441.graph_c0	c105748.graph_c0	c108678.graph_c0		c108064.graph_c0
c89787.graph_c0	c109998.graph_c0	c109367.graph_c0	c51766.graph_c0	c107759.graph_c0	c107172.graph_c0	c108978.graph_c0		c109175.graph_c1	c109914.graph_c0		c108581.graph_c0	c107303.graph_c0	c108687.graph_c0	c107732.graph_c0	c88675.graph_c0			c66997.graph_c1	c104691.graph_c0	c109050.graph_c0	c91749.graph_c0	c108018.graph_c0	c55662.graph_c0	c88223.graph_c0	c5560.graph_c0		c107236.graph_c0	c108794.graph_c0	c116062.graph_c0	c109228.graph_c1	c99200.graph_c0	c107804.graph_c0	c114244.graph_c0	c107194.graph_c0	c111193.graph_c0	c109822.graph_c1	c107878.graph_c0			c107581.graph_c0	c109707.graph_c0	c99536.graph_c0	c105762.graph_c0	c108708.graph_c0		c108085.graph_c0
c89818.graph_c0	c110001.graph_c0	c109373.graph_c0	c52054.graph_c0	c107760.graph_c0	c107190.graph_c0	c108979.graph_c0		c109189.graph_c0	c109930.graph_c0		c108584.graph_c0	c107320.graph_c0	c108707.graph_c0	c107738.graph_c0	c88710.graph_c0			c68558.graph_c0	c104705.graph_c0	c109057.graph_c0	c92109.graph_c0	c108024.graph_c0	c56981.graph_c0	c88552.graph_c0	c56140.graph_c0		c107240.graph_c0	c108802.graph_c1	c116194.graph_c0	c109229.graph_c0	c99214.graph_c0	c107805.graph_c0	c114444.graph_c0	c107209.graph_c0	c111760.graph_c0	c109829.graph_c0	c107885.graph_c0			c107637.graph_c0	c109722.graph_c0	c99608.graph_c0	c105765.graph_c0	c108718.graph_c0		c108109.graph_c1
c89958.graph_c0	c110008.graph_c0	c109376.graph_c0	c52285.graph_c0	c107771.graph_c0	c107198.graph_c0	c108981.graph_c0		c109199.graph_c1	c109939.graph_c0		c108612.graph_c0	c107321.graph_c0	c108758.graph_c0	c107755.graph_c0	c88830.graph_c0			c68562.graph_c0	c104714.graph_c1	c109064.graph_c0	c92507.graph_c0	c108033.graph_c0	c57145.graph_c1	c89001.graph_c0	c56233.graph_c0		c107242.graph_c0	c108813.graph_c0	c116423.graph_c0	c109235.graph_c0	c99236.graph_c1	c107818.graph_c0	c114592.graph_c0	c107249.graph_c0	c112358.graph_c0	c109867.graph_c0	c107921.graph_c0			c107672.graph_c0	c109725.graph_c1	c99785.graph_c1	c105770.graph_c1	c108723.graph_c0		c108115.graph_c0
c89970.graph_c0	c110026.graph_c0	c109391.graph_c0	c5320.graph_c0	c107773.graph_c0	c107200.graph_c0	c108984.graph_c1		c109206.graph_c0	c109945.graph_c0		c108614.graph_c1	c107326.graph_c0	c108763.graph_c0	c107780.graph_c0	c88924.graph_c0			c68845.graph_c0	c104719.graph_c0	c109087.graph_c0	c92538.graph_c0	c108060.graph_c0	c59305.graph_c0	c89083.graph_c0	c56295.graph_c0		c107253.graph_c0	c108823.graph_c0	c116670.graph_c0	c109239.graph_c0	c99245.graph_c0	c107823.graph_c0	c115135.graph_c0	c107253.graph_c0	c112559.graph_c0	c109872.graph_c0	c107924.graph_c0			c107684.graph_c0	c109727.graph_c0	c99880.graph_c0	c105777.graph_c0	c108734.graph_c0		c108146.graph_c0
c90052.graph_c0	c110042.graph_c0	c109410.graph_c0	c53595.graph_c0	c107797.graph_c0	c107202.graph_c0	c108996.graph_c0		c109208.graph_c0	c109948.graph_c0		c108615.graph_c0	c107336.graph_c0	c108789.graph_c1	c107790.graph_c0	c89031.graph_c0			c6894.graph_c0	c104727.graph_c0	c109094.graph_c0	c92540.graph_c0	c108062.graph_c0	c59751.graph_c0	c89280.graph_c0	c56341.graph_c0		c107265.graph_c1	c108839.graph_c0	c116748.graph_c0	c109249.graph_c0	c99333.graph_c0	c107824.graph_c0	c115457.graph_c0	c107262.graph_c0	c112853.graph_c0	c109893.graph_c0	c107950.graph_c0			c107692.graph_c0	c109729.graph_c0	c99924.graph_c0	c105778.graph_c0	c108738.graph_c0		c108171.graph_c0
c90225.graph_c0	c110051.graph_c0	c109432.graph_c0	c53912.graph_c0	c107810.graph_c0	c107229.graph_c0	c109033.graph_c0		c109211.graph_c0	c109949.graph_c0		c108640.graph_c0	c107341.graph_c0	c108796.graph_c0	c107804.graph_c0	c89055.graph_c0			c69008.graph_c0	c104730.graph_c0	c109116.graph_c0	c92559.graph_c0	c108072.graph_c0	c60005.graph_c0	c89391.graph_c0	c56859.graph_c0		c107293.graph_c0	c108843.graph_c0	c116792.graph_c0	c109255.graph_c0	c99381.graph_c0	c107826.graph_c1	c115774.graph_c0	c107270.graph_c1	c112873.graph_c0	c109896.graph_c0	c107953.graph_c0			c107702.graph_c0	c109737.graph_c0	c99948.graph_c0	c105781.graph_c1	c108745.graph_c0		c108181.graph_c0
c90232.graph_c0	c110054.graph_c0	c109458.graph_c0	c53945.graph_c0	c107822.graph_c0	c107234.graph_c0	c109035.graph_c0		c109213.graph_c0	c109968.graph_c1		c108641.graph_c0	c107344.graph_c0	c108798.graph_c0	c107824.graph_c0	c89277.graph_c0			c72017.graph_c0	c104748.graph_c0	c109118.graph_c0	c92724.graph_c0	c108078.graph_c0	c60344.graph_c0	c89429.graph_c0	c56887.graph_c0		c107318.graph_c0	c108851.graph_c0	c116795.graph_c0	c109256.graph_c1	c99441.graph_c0	c107838.graph_c0	c115787.graph_c0	c107285.graph_c0	c113110.graph_c0	c109897.graph_c1	c107964.graph_c0			c107722.graph_c0	c109740.graph_c0		c105797.graph_c0	c108746.graph_c1		c108224.graph_c1
c90616.graph_c0	c110058.graph_c0	c109472.graph_c0	c55354.graph_c0	c107853.graph_c0	c107258.graph_c0	c109040.graph_c0		c109220.graph_c0	c109973.graph_c0		c108652.graph_c0	c107359.graph_c0	c108812.graph_c0	c107834.graph_c0	c89538.graph_c0			c72947.graph_c0	c104774.graph_c0	c109128.graph_c0	c92775.graph_c0	c108085.graph_c0	c61393.graph_c0	c89553.graph_c0	c5749.graph_c0		c107336.graph_c0	c108883.graph_c0	c116802.graph_c0	c109277.graph_c0	c99536.graph_c0	c107864.graph_c0	c115919.graph_c0	c107295.graph_c0	c113270.graph_c0	c109899.graph_c1	c107973.graph_c1			c107734.graph_c0	c109744.graph_c0		c105803.graph_c0	c108747.graph_c0		c108225.graph_c0
c90817.graph_c0	c110065.graph_c0	c109484.graph_c0	c57102.graph_c0	c107875.graph_c0	c107259.graph_c0	c109058.graph_c0		c109229.graph_c0	c109990.graph_c1		c108681.graph_c0	c107362.graph_c0	c108819.graph_c0	c107839.graph_c0	c89617.graph_c0			c73621.graph_c0	c104775.graph_c0	c109140.graph_c0	c92808.graph_c0	c108088.graph_c0	c62280.graph_c0	c89885.graph_c0	c58874.graph_c0		c107407.graph_c0	c108907.graph_c0	c117044.graph_c0	c109293.graph_c0	c99608.graph_c0	c107866.graph_c0	c116925.graph_c0	c107298.graph_c0	c113278.graph_c0	c109915.graph_c0	c107976.graph_c0			c107742.graph_c0	c109755.graph_c0		c105807.graph_c1	c108769.graph_c1		c108227.graph_c0
c90948.graph_c0	c110072.graph_c0	c109492.graph_c0	c57733.graph_c0	c107923.graph_c0	c107271.graph_c0	c109072.graph_c0		c109237.graph_c0	c109996.graph_c0		c108706.graph_c0	c107366.graph_c1	c108821.graph_c1	c107847.graph_c0	c89991.graph_c0			c73704.graph_c0	c104780.graph_c0	c109147.graph_c0	c92810.graph_c1	c108101.graph_c0	c62513.graph_c0	c90055.graph_c0	c59394.graph_c0		c107413.graph_c0	c108914.graph_c0	c117147.graph_c0	c109297.graph_c1	c99785.graph_c1	c107886.graph_c0	c117064.graph_c0	c107309.graph_c0	c113286.graph_c0	c109919.graph_c0	c107999.graph_c0			c107751.graph_c0	c109757.graph_c0		c105829.graph_c0	c108785.graph_c1		c108236.graph_c0
c91258.graph_c0	c110078.graph_c0	c109501.graph_c0	c57903.graph_c0	c107948.graph_c0	c107275.graph_c0	c109087.graph_c0		c109242.graph_c0	c109997.graph_c0		c108712.graph_c2	c107367.graph_c1	c108822.graph_c0	c107855.graph_c0	c90120.graph_c0			c73737.graph_c0	c104785.graph_c0	c109169.graph_c0	c92976.graph_c0	c108103.graph_c0	c65746.graph_c0	c90120.graph_c0	c59489.graph_c1		c107414.graph_c0	c108935.graph_c0	c117609.graph_c0	c109303.graph_c0	c99880.graph_c0	c107933.graph_c1	c117987.graph_c0	c107321.graph_c0	c113497.graph_c0	c109945.graph_c0	c108008.graph_c0			c107752.graph_c0	c109763.graph_c0		c105837.graph_c0	c108788.graph_c1		c108254.graph_c0
c91313.graph_c0	c110095.graph_c0	c109507.graph_c0	c58127.graph_c0	c107959.graph_c0	c107289.graph_c0	c109121.graph_c0		c109251.graph_c0	c110026.graph_c0		c108729.graph_c0	c107372.graph_c0	c108845.graph_c0	c107869.graph_c0	c90462.graph_c1			c74576.graph_c0	c104788.graph_c0	c109202.graph_c0	c93068.graph_c0	c108129.graph_c0	c65920.graph_c0	c90206.graph_c0	c59513.graph_c0		c107426.graph_c0	c108949.graph_c0	c117651.graph_c0	c109305.graph_c0	c99924.graph_c0	c107945.graph_c0	c118421.graph_c0	c107345.graph_c0	c113507.graph_c0	c109948.graph_c0	c108019.graph_c0			c107757.graph_c0	c109779.graph_c0		c105862.graph_c1	c108794.graph_c0		c108295.graph_c0
c91374.graph_c0	c110981.graph_c0	c109509.graph_c0	c59221.graph_c0	c107979.graph_c0	c107295.graph_c0	c109134.graph_c0		c109253.graph_c0	c110037.graph_c0		c108737.graph_c1	c107376.graph_c0	c108851.graph_c0	c107873.graph_c1	c90572.graph_c0			c74899.graph_c0	c104790.graph_c0	c109219.graph_c0	c93130.graph_c0	c108135.graph_c1	c66245.graph_c0	c90412.graph_c0	c59617.graph_c0		c107434.graph_c0	c108961.graph_c0	c117823.graph_c0	c109307.graph_c0	c99948.graph_c0	c107956.graph_c1	c121111.graph_c0	c107346.graph_c0	c113732.graph_c0	c109951.graph_c0	c108023.graph_c0			c107767.graph_c0	c109783.graph_c0		c105865.graph_c0	c108797.graph_c0		c108322.graph_c0
c91377.graph_c0	c111005.graph_c0	c109521.graph_c0	c59632.graph_c0	c107998.graph_c0	c107300.graph_c0	c109135.graph_c0		c109270.graph_c0	c110041.graph_c0		c108761.graph_c0	c107404.graph_c0	c108906.graph_c0	c107884.graph_c0	c90724.graph_c0			c75650.graph_c0	c104800.graph_c0	c109244.graph_c0	c93265.graph_c0	c108148.graph_c0	c67245.graph_c0	c90468.graph_c0	c62300.graph_c1		c107449.graph_c0	c108971.graph_c0	c117927.graph_c0	c109310.graph_c0		c107973.graph_c0	c121554.graph_c0	c107353.graph_c0	c114491.graph_c0	c109952.graph_c0	c108026.graph_c0			c107768.graph_c0	c109793.graph_c0		c105867.graph_c1	c108802.graph_c0		c108353.graph_c0
c91504.graph_c0	c111472.graph_c0	c109525.graph_c0	c61354.graph_c0	c108003.graph_c0	c107305.graph_c1	c109139.graph_c0		c109278.graph_c0	c110045.graph_c0		c108765.graph_c0	c107411.graph_c0	c108926.graph_c0	c107885.graph_c0	c90786.graph_c0			c76022.graph_c0	c104803.graph_c0	c109251.graph_c0	c93327.graph_c0	c108149.graph_c0	c67668.graph_c0	c90505.graph_c0	c63670.graph_c0		c107458.graph_c0	c109022.graph_c0	c118524.graph_c0	c109340.graph_c0		c107981.graph_c0	c122213.graph_c0	c107356.graph_c1	c114592.graph_c0	c109954.graph_c0	c108035.graph_c1			c107773.graph_c0	c109795.graph_c0		c105879.graph_c0	c108803.graph_c0		c108373.graph_c0
c91579.graph_c0	c113302.graph_c0	c109533.graph_c0	c61366.graph_c0	c108004.graph_c0	c107310.graph_c0	c109153.graph_c0		c109289.graph_c0	c110048.graph_c0		c108776.graph_c0	c107421.graph_c0	c108928.graph_c0	c107899.graph_c0	c90913.graph_c0			c76268.graph_c0	c104803.graph_c1	c109261.graph_c0	c93332.graph_c0	c108156.graph_c0	c67824.graph_c0	c90539.graph_c0	c64746.graph_c0		c107478.graph_c0	c109054.graph_c0	c118694.graph_c0	c109352.graph_c0		c107985.graph_c0	c122966.graph_c0	c107366.graph_c0	c114724.graph_c0	c109962.graph_c0	c108041.graph_c1			c107797.graph_c0	c109842.graph_c0		c105883.graph_c0	c108837.graph_c0		c108383.graph_c0
c91583.graph_c0	c113525.graph_c0	c109558.graph_c1	c61648.graph_c0	c108012.graph_c1	c107317.graph_c0	c109162.graph_c0		c109293.graph_c0	c110057.graph_c0		c108810.graph_c0	c107436.graph_c1	c108930.graph_c0	c107901.graph_c0	c91162.graph_c0			c76386.graph_c0	c104804.graph_c0	c109264.graph_c0	c93518.graph_c0	c108159.graph_c0	c68642.graph_c1	c90895.graph_c0	c64825.graph_c0		c107484.graph_c0	c109072.graph_c0	c118731.graph_c0	c109358.graph_c0		c107989.graph_c0	c123288.graph_c0	c107366.graph_c1	c1148.graph_c0	c109969.graph_c0	c108043.graph_c0			c107804.graph_c0	c109843.graph_c0		c105902.graph_c1	c108840.graph_c0		c108384.graph_c0
c91624.graph_c0	c113526.graph_c0	c109571.graph_c0	c62071.graph_c0	c108017.graph_c0	c107322.graph_c0	c109171.graph_c0		c109313.graph_c0	c110064.graph_c0		c108810.graph_c1	c107462.graph_c0	c108948.graph_c0	c107903.graph_c0	c91366.graph_c0			c76727.graph_c1	c104829.graph_c0	c109268.graph_c0	c93607.graph_c0	c108160.graph_c0	c68709.graph_c0	c91254.graph_c1	c66643.graph_c0		c107494.graph_c0	c109074.graph_c0	c118806.graph_c0	c109375.graph_c0		c107997.graph_c0	c124932.graph_c0	c107372.graph_c0	c115052.graph_c0	c109974.graph_c0	c108048.graph_c0			c107809.graph_c0	c109854.graph_c1		c105906.graph_c0	c108890.graph_c0		c108431.graph_c1
c91722.graph_c0	c113767.graph_c0	c109609.graph_c0	c62093.graph_c0	c108024.graph_c0	c107327.graph_c0	c109203.graph_c0		c109320.graph_c1	c110075.graph_c0		c108839.graph_c0	c107467.graph_c0	c108965.graph_c0	c107912.graph_c0	c91377.graph_c0			c76759.graph_c0	c104831.graph_c0	c109272.graph_c0	c93653.graph_c1	c108194.graph_c0	c68895.graph_c0	c91263.graph_c0	c66738.graph_c0		c107499.graph_c0	c109092.graph_c1	c118887.graph_c0	c109396.graph_c0		c108002.graph_c1	c125720.graph_c0	c107382.graph_c0	c115314.graph_c0	c109977.graph_c0	c108049.graph_c2			c107813.graph_c0	c109866.graph_c0		c105909.graph_c0	c108893.graph_c0		c108436.graph_c1
[truncated: 2,312 more rows]

## Sheet: Sequence
EST sequence of Misgurnus anguillicaudatus
>c100004.graph_c0
[truncated: 43,607 more rows]

## Sheet: Annotation
ID	COG_class	COG_class_annotation	GO_annotation	KEGG_annotation	Swissprot_annotation	nr_annotation
c100004.graph_c0	[L]	Replication, recombination and repair	--	--	--	PREDICTED: hypothetical protein LOC100707133 [Oreochromis niloticus]
[truncated: 21,803 more rows]
